# Supplementary material for: N-(p-Tolyl­sulfon­yl)-l-asparagine
Source: Acta Crystallogr Sect E Struct Rep Online. 2010 Feb 6;66(Pt 3):o541. doi: 10.1107/S1600536810004034 (PMC2983693; doi:10.1107/S1600536810004034)
Supplement: Supplementary file 1 [file e-66-0o541-sup1.cif]

##############################################################################
###                                                                        ###
###        Electronic paper (Acta Crystallographica Section E)             ###
###                                                                        ###
##############################################################################
#                                                                            #
# This CIF contains the data in a paper accepted for publication in Acta     #
# Crystallographica Section E. It conforms to the requirements of Notes      #
# for Authors for Section E, and has been peer reviewed under the auspices   #
# of the IUCr Commission on Journals.                                        #
#                                                                            #
# Full details of the Crystallographic Information File format               #
# are given in the paper "The Crystallographic Information File (CIF):       #
# a New Standard Archive File for Crystallography" by S. R. Hall, F. H.      #
# Allen and I. D. Brown [Acta Cryst. (1991), A47, 655-685].                  #
#                                                                            #
# The current version of the core CIF dictionary is obtainable from          #
# ftp://ftp.iucr.org/pub/cif_core.dic. The current version number is 2.4.    #
#                                                                            #
# Software is freely available for graphical display of the structure(s) in  #
# this CIF.  For information consult the CIF home page http://www.iucr.org/  #
# cif/home.html                                                              #
#                                                                            #
# This file may be used for bona fide research purposes within the           #
# scientific community so long as proper attribution is given to the journal # 
# article from which it was obtained.                                        #
#                                                                            #
##############################################################################
                                             
data_I
_audit_creation_method     SHELXL-97
_chemical_name_systematic
;
<i>N</i>-(<i>p</i>-Tolylsulfonyl)-L-asparagine
;
_chemical_name_common     ?
_chemical_formula_moiety     'C11 H14 N2 O5 S'
_chemical_formula_sum     'C11 H14 N2 O5 S'
_chemical_formula_iupac     'C11 H14 N2 O5 S'
_chemical_formula_weight     286.30
_chemical_melting_point     ?
_symmetry_cell_setting     orthorhombic
_symmetry_space_group_name_H-M     'P 21 21 2'
_symmetry_space_group_name_Hall     'P 2 2ab'
loop_
    _symmetry_equiv_pos_as_xyz
    'x, y, z'
    '-x, -y, z'
    '-x+1/2, y+1/2, -z'
    'x+1/2, -y+1/2, -z'
_cell_length_a     8.7566(6)
_cell_length_b     22.900(2)
_cell_length_c     6.9692(7)
_cell_angle_alpha     90.00
_cell_angle_beta     90.00
_cell_angle_gamma     90.00
_cell_volume     1397.5(2)
_cell_formula_units_Z     4
_cell_measurement_reflns_used     2600
_cell_measurement_theta_min     2.49
_cell_measurement_theta_max     24
_cell_measurement_temperature     296(2)
_exptl_crystal_description     block
_exptl_crystal_colour     white
_exptl_crystal_size_max     0.37
_exptl_crystal_size_mid     0.11
_exptl_crystal_size_min     0.07
_exptl_crystal_density_diffrn     1.361
_exptl_crystal_density_meas     ?
_exptl_crystal_density_method     'not measured'
_exptl_crystal_F_000     600
_exptl_absorpt_coefficient_mu     0.249
_exptl_absorpt_correction_type     Multi-scan
_exptl_absorpt_process_details     '(SADABS; Sheldrick, 1996)'
_exptl_absorpt_correction_T_min     0.9136
_exptl_absorpt_correction_T_max     0.9828
_exptl_special_details
;
;
_diffrn_ambient_temperature     296(2)
_diffrn_radiation_type     MoK\a
_diffrn_radiation_wavelength     0.71073
_diffrn_radiation_source     'fine-focus sealed tube'
_diffrn_radiation_monochromator     graphite
_diffrn_measurement_device_type     'Bruker APEXII CCD area-detector'
_diffrn_measurement_method     '\w scans'
_diffrn_detector_area_resol_mean     ?
_diffrn_reflns_number     8388
_diffrn_reflns_av_R_equivalents     0.0285
_diffrn_reflns_av_sigmaI/netI     0.0411
_diffrn_reflns_theta_min     2.49
_diffrn_reflns_theta_max     27.52
_diffrn_reflns_theta_full     27.52
_diffrn_measured_fraction_theta_max     0.994
_diffrn_measured_fraction_theta_full     0.994
_diffrn_reflns_limit_h_min     -11
_diffrn_reflns_limit_h_max     11
_diffrn_reflns_limit_k_min     -26
_diffrn_reflns_limit_k_max     29
_diffrn_reflns_limit_l_min     -9
_diffrn_reflns_limit_l_max     9
_diffrn_standards_number     ?
_diffrn_standards_interval_count     .
_diffrn_standards_interval_time     .
_diffrn_standards_decay_%     ?
_refine_special_details
;
Refinement of <i>F</i>^2^ against ALL reflections. The weighted <i>R</i>-factor
<i>wR</i> and goodness of fit <i>S</i> are based on <i>F</i>^2^, conventional
<i>R</i>-factors <i>R</i> are based on <i>F</i>, with <i>F</i> set to zero for
negative <i>F</i>^2^. The threshold expression of <i>F</i>^2^ >
\s(<i>F</i>^2^) is used only for calculating <i>R</i>-factors(gt) <i>etc</i>.
and is not relevant to the choice of reflections for refinement.
<i>R</i>-factors based on <i>F</i>^2^ are statistically about twice as large
as those based on <i>F</i>, and <i>R</i>- factors based on ALL data will be
even larger.
;
_reflns_number_total     3206
_reflns_number_gt     2451
_reflns_threshold_expression     I>2\s(I)
_refine_ls_structure_factor_coef     Fsqd
_refine_ls_matrix_type     full
_refine_ls_R_factor_all     0.0616
_refine_ls_R_factor_gt     0.0415
_refine_ls_wR_factor_gt     0.0902
_refine_ls_wR_factor_ref     0.0994
_refine_ls_goodness_of_fit_ref     1.020
_refine_ls_restrained_S_all     1.020
_refine_ls_number_reflns     3206
_refine_ls_number_parameters     174
_refine_ls_number_restraints     0
_refine_ls_hydrogen_treatment     constr
_refine_ls_weighting_scheme     calc
_refine_ls_weighting_details
                'calc w=1/[\s^2^(Fo^2^)+(0.0521P)^2^+] where P=(Fo^2^+2Fc^2^)/3'
_atom_sites_solution_hydrogens     geom
_atom_sites_solution_primary     direct
_atom_sites_solution_secondary     difmap
_refine_ls_shift/su_max     0.000
_refine_ls_shift/su_mean     0.000
_refine_diff_density_max     0.182
_refine_diff_density_min     -0.268
_refine_ls_extinction_method     none
_refine_ls_extinction_coef     ?
_refine_ls_abs_structure_details     'Flack (1983), 1328 Friedel pairs'
_refine_ls_abs_structure_Flack     -0.03(8)
loop_
    _atom_type_symbol
    _atom_type_description
    _atom_type_scat_dispersion_real
    _atom_type_scat_dispersion_imag
    _atom_type_scat_source
    'C' 'C' 0.0033 0.0016
                         'International Tables Vol C Tables 4.2.6.8 and 6.1.1.4'
    'H' 'H' 0.0000 0.0000
                         'International Tables Vol C Tables 4.2.6.8 and 6.1.1.4'
    'N' 'N' 0.0061 0.0033
                         'International Tables Vol C Tables 4.2.6.8 and 6.1.1.4'
    'O' 'O' 0.0106 0.0060
                         'International Tables Vol C Tables 4.2.6.8 and 6.1.1.4'
    'S' 'S' 0.1246 0.1234
                         'International Tables Vol C Tables 4.2.6.8 and 6.1.1.4'
_computing_data_collection     'APEX2 (Bruker, 2008)'
_computing_cell_refinement     'SAINT (Bruker, 2008)'
_computing_data_reduction     'SAINT (Bruker, 2008)'
_computing_structure_solution     'SHELXS97 (Sheldrick, 2008)'
_computing_structure_refinement     'SHELXL97 (Sheldrick, 2008)'
_computing_molecular_graphics     'X-SEED (Barbour, 2001)'
_computing_publication_material     'publCIF (Westrip, 2010)'
loop_
    _atom_site_type_symbol
    _atom_site_label
    _atom_site_fract_x
    _atom_site_fract_y
    _atom_site_fract_z
    _atom_site_U_iso_or_equiv
    _atom_site_adp_type
    _atom_site_calc_flag
    _atom_site_refinement_flags
    _atom_site_occupancy
    _atom_site_disorder_assembly
    _atom_site_disorder_group
    S S1 0.95716(6) 0.62903(3) 0.10823(10) 0.04939(18) Uani d . 1 . .
    O O1 0.9573(2) 0.61117(9) -0.0862(3) 0.0778(6) Uani d . 1 . .
    O O2 1.09832(17) 0.64258(8) 0.2020(3) 0.0636(5) Uani d . 1 . .
    O O3 0.62170(16) 0.68014(8) 0.3996(2) 0.0554(4) Uani d . 1 . .
    O O4 0.76473(19) 0.73119(9) 0.6017(2) 0.0629(5) Uani d . 1 . .
    H H4 0.7019 0.7200 0.6808 0.094 Uiso calc R 1 . .
    O O5 1.08999(14) 0.79700(8) 0.1128(2) 0.0493(4) Uani d . 1 . .
    N N1 0.85411(17) 0.68699(8) 0.1208(3) 0.0392(4) Uani d . 1 . .
    H H1 0.7966 0.6960 0.0253 0.047 Uiso calc R 1 . .
    N N2 0.90525(19) 0.82712(9) -0.0810(3) 0.0522(5) Uani d . 1 . .
    H H2A 0.9703 0.8367 -0.1680 0.063 Uiso calc R 1 . .
    H H2B 0.8093 0.8323 -0.1008 0.063 Uiso calc R 1 . .
    C C1 0.8685(3) 0.57415(11) 0.2442(4) 0.0490(6) Uani d . 1 . .
    C C2 0.8893(3) 0.57211(12) 0.4400(4) 0.0619(7) Uani d . 1 . .
    H H2 0.9511 0.5994 0.5013 0.074 Uiso calc R 1 . .
    C C3 0.8171(4) 0.52899(16) 0.5433(5) 0.0807(10) Uani d . 1 . .
    H H3 0.8303 0.5277 0.6757 0.097 Uiso calc R 1 . .
    C C4 0.7259(4) 0.48771(14) 0.4570(6) 0.0796(10) Uani d . 1 . .
    C C5 0.7061(4) 0.49096(16) 0.2613(7) 0.0896(11) Uani d . 1 . .
    H H5 0.6442 0.4637 0.2002 0.107 Uiso calc R 1 . .
    C C6 0.7762(3) 0.53379(13) 0.1549(5) 0.0712(9) Uani d . 1 . .
    H H6 0.7613 0.5355 0.0229 0.085 Uiso calc R 1 . .
    C C7 0.6559(5) 0.43887(16) 0.5732(7) 0.1317(18) Uani d . 1 . .
    H H7A 0.5955 0.4145 0.4908 0.198 Uiso calc R 1 . .
    H H7B 0.5921 0.4551 0.6719 0.198 Uiso calc R 1 . .
    H H7C 0.7355 0.4160 0.6309 0.198 Uiso calc R 1 . .
    C C8 0.8551(2) 0.72435(9) 0.2877(3) 0.0357(5) Uani d . 1 . .
    H H8 0.9551 0.7208 0.3497 0.043 Uiso calc R 1 . .
    C C9 0.7331(2) 0.70850(10) 0.4343(3) 0.0375(5) Uani d . 1 . .
    C C10 0.8332(2) 0.78799(10) 0.2275(3) 0.0416(5) Uani d . 1 . .
    H H10A 0.7319 0.7931 0.1735 0.050 Uiso calc R 1 . .
    H H10B 0.8420 0.8131 0.3389 0.050 Uiso calc R 1 . .
    C C11 0.9521(2) 0.80490(9) 0.0805(3) 0.0362(5) Uani d . 1 . .
loop_
    _atom_site_aniso_label
    _atom_site_aniso_U_11
    _atom_site_aniso_U_22
    _atom_site_aniso_U_33
    _atom_site_aniso_U_12
    _atom_site_aniso_U_13
    _atom_site_aniso_U_23
    S1 0.0400(3) 0.0489(3) 0.0592(4) 0.0011(3) 0.0150(3) -0.0021(3)
    O1 0.0992(14) 0.0717(13) 0.0624(12) 0.0039(11) 0.0320(12) -0.0157(11)
    O2 0.0324(8) 0.0578(11) 0.1005(15) 0.0023(7) 0.0067(8) 0.0111(11)
    O3 0.0385(8) 0.0806(12) 0.0471(9) -0.0149(8) 0.0005(7) 0.0108(10)
    O4 0.0571(10) 0.0946(15) 0.0369(9) -0.0274(9) 0.0162(8) -0.0073(10)
    O5 0.0301(7) 0.0789(12) 0.0388(8) -0.0034(7) -0.0020(7) 0.0164(10)
    N1 0.0368(8) 0.0467(11) 0.0342(9) 0.0025(8) 0.0010(8) 0.0005(10)
    N2 0.0325(8) 0.0808(15) 0.0432(11) 0.0045(9) 0.0011(8) 0.0199(11)
    C1 0.0413(11) 0.0409(14) 0.0646(16) 0.0019(10) 0.0084(11) -0.0013(13)
    C2 0.0677(16) 0.0459(16) 0.072(2) -0.0084(13) -0.0039(13) 0.0062(14)
    C3 0.096(2) 0.067(2) 0.079(2) -0.0022(19) 0.0075(17) 0.0203(19)
    C4 0.074(2) 0.046(2) 0.119(3) -0.0002(16) 0.0206(19) 0.017(2)
    C5 0.076(2) 0.059(2) 0.134(3) -0.0230(16) 0.006(2) -0.010(2)
    C6 0.0749(18) 0.0609(19) 0.078(2) -0.0156(16) 0.0060(15) -0.0088(17)
    C7 0.127(3) 0.074(3) 0.195(5) -0.013(2) 0.033(4) 0.059(3)
    C8 0.0277(9) 0.0456(13) 0.0338(11) -0.0016(9) 0.0021(8) 0.0037(10)
    C9 0.0315(9) 0.0479(14) 0.0332(11) 0.0011(9) 0.0000(8) 0.0078(10)
    C10 0.0390(11) 0.0457(14) 0.0400(12) 0.0033(10) 0.0086(9) 0.0032(11)
    C11 0.0339(9) 0.0393(11) 0.0353(11) -0.0010(9) 0.0012(9) 0.0021(10)
_geom_special_details
;
All e.s.d.'s (except the e.s.d. in the dihedral angle between two l.s. planes)
are estimated using the full covariance matrix. The cell e.s.d.'s are taken
into account individually in the estimation of e.s.d.'s in distances, angles
and torsion angles; correlations between e.s.d.'s in cell parameters are only
used when they are defined by crystal symmetry. An approximate (isotropic)
treatment of cell e.s.d.'s is used for estimating e.s.d.'s involving l.s.
planes.
;
loop_
    _geom_bond_atom_site_label_1
    _geom_bond_atom_site_label_2
    _geom_bond_site_symmetry_2
    _geom_bond_distance
    _geom_bond_publ_flag
    S1 O1 . 1.416(2) ?
    S1 O2 . 1.4322(18) ?
    S1 N1 . 1.6074(18) ?
    S1 C1 . 1.755(3) ?
    O3 C9 . 1.197(2) ?
    O4 C9 . 1.307(2) ?
    O4 H4 . 0.8200 ?
    O5 C11 . 1.242(2) ?
    N1 C8 . 1.444(3) ?
    N1 H1 . 0.8600 ?
    N2 C11 . 1.302(3) ?
    N2 H2A . 0.8600 ?
    N2 H2B . 0.8600 ?
    C1 C6 . 1.376(4) ?
    C1 C2 . 1.378(4) ?
    C2 C3 . 1.376(4) ?
    C2 H2 . 0.9300 ?
    C3 C4 . 1.376(5) ?
    C3 H3 . 0.9300 ?
    C4 C5 . 1.377(5) ?
    C4 C7 . 1.511(4) ?
    C5 C6 . 1.374(5) ?
    C5 H5 . 0.9300 ?
    C6 H6 . 0.9300 ?
    C7 H7A . 0.9600 ?
    C7 H7B . 0.9600 ?
    C7 H7C . 0.9600 ?
    C8 C9 . 1.522(3) ?
    C8 C10 . 1.529(3) ?
    C8 H8 . 0.9800 ?
    C10 C11 . 1.511(3) ?
    C10 H10A . 0.9700 ?
    C10 H10B . 0.9700 ?
loop_
    _geom_angle_atom_site_label_1
    _geom_angle_atom_site_label_2
    _geom_angle_atom_site_label_3
    _geom_angle_site_symmetry_1
    _geom_angle_site_symmetry_3
    _geom_angle
    _geom_angle_publ_flag
    O1 S1 O2 . . 119.92(11) ?
    O1 S1 N1 . . 106.93(11) ?
    O2 S1 N1 . . 106.30(10) ?
    O1 S1 C1 . . 108.07(13) ?
    O2 S1 C1 . . 106.91(12) ?
    N1 S1 C1 . . 108.27(10) ?
    C9 O4 H4 . . 109.5 ?
    C8 N1 S1 . . 122.00(14) ?
    C8 N1 H1 . . 119.0 ?
    S1 N1 H1 . . 119.0 ?
    C11 N2 H2A . . 120.0 ?
    C11 N2 H2B . . 120.0 ?
    H2A N2 H2B . . 120.0 ?
    C6 C1 C2 . . 120.2(3) ?
    C6 C1 S1 . . 119.8(2) ?
    C2 C1 S1 . . 120.0(2) ?
    C3 C2 C1 . . 118.8(3) ?
    C3 C2 H2 . . 120.6 ?
    C1 C2 H2 . . 120.6 ?
    C4 C3 C2 . . 122.1(3) ?
    C4 C3 H3 . . 119.0 ?
    C2 C3 H3 . . 119.0 ?
    C3 C4 C5 . . 118.0(3) ?
    C3 C4 C7 . . 120.7(4) ?
    C5 C4 C7 . . 121.3(4) ?
    C6 C5 C4 . . 121.1(3) ?
    C6 C5 H5 . . 119.4 ?
    C4 C5 H5 . . 119.4 ?
    C5 C6 C1 . . 119.8(3) ?
    C5 C6 H6 . . 120.1 ?
    C1 C6 H6 . . 120.1 ?
    C4 C7 H7A . . 109.5 ?
    C4 C7 H7B . . 109.5 ?
    H7A C7 H7B . . 109.5 ?
    C4 C7 H7C . . 109.5 ?
    H7A C7 H7C . . 109.5 ?
    H7B C7 H7C . . 109.5 ?
    N1 C8 C9 . . 113.27(17) ?
    N1 C8 C10 . . 110.06(17) ?
    C9 C8 C10 . . 108.87(17) ?
    N1 C8 H8 . . 108.2 ?
    C9 C8 H8 . . 108.2 ?
    C10 C8 H8 . . 108.2 ?
    O3 C9 O4 . . 124.65(19) ?
    O3 C9 C8 . . 124.49(19) ?
    O4 C9 C8 . . 110.84(17) ?
    C11 C10 C8 . . 110.12(17) ?
    C11 C10 H10A . . 109.6 ?
    C8 C10 H10A . . 109.6 ?
    C11 C10 H10B . . 109.6 ?
    C8 C10 H10B . . 109.6 ?
    H10A C10 H10B . . 108.2 ?
    O5 C11 N2 . . 121.34(19) ?
    O5 C11 C10 . . 120.65(19) ?
    N2 C11 C10 . . 118.00(17) ?
loop_
    _geom_torsion_atom_site_label_1
    _geom_torsion_atom_site_label_2
    _geom_torsion_atom_site_label_3
    _geom_torsion_atom_site_label_4
    _geom_torsion_site_symmetry_1
    _geom_torsion_site_symmetry_2
    _geom_torsion_site_symmetry_3
    _geom_torsion_site_symmetry_4
    _geom_torsion
    _geom_torsion_publ_flag
    O1 S1 N1 C8 . . . . -166.24(16) ?
    O2 S1 N1 C8 . . . . -37.03(17) ?
    C1 S1 N1 C8 . . . . 77.52(17) ?
    O1 S1 C1 C6 . . . . -19.0(3) ?
    O2 S1 C1 C6 . . . . -149.3(2) ?
    N1 S1 C1 C6 . . . . 96.5(2) ?
    O1 S1 C1 C2 . . . . 162.1(2) ?
    O2 S1 C1 C2 . . . . 31.7(3) ?
    N1 S1 C1 C2 . . . . -82.4(2) ?
    C6 C1 C2 C3 . . . . 0.3(4) ?
    S1 C1 C2 C3 . . . . 179.3(2) ?
    C1 C2 C3 C4 . . . . 0.5(5) ?
    C2 C3 C4 C5 . . . . -1.0(5) ?
    C2 C3 C4 C7 . . . . 176.4(3) ?
    C3 C4 C5 C6 . . . . 0.6(6) ?
    C7 C4 C5 C6 . . . . -176.8(3) ?
    C4 C5 C6 C1 . . . . 0.3(5) ?
    C2 C1 C6 C5 . . . . -0.7(4) ?
    S1 C1 C6 C5 . . . . -179.7(3) ?
    S1 N1 C8 C9 . . . . -91.79(18) ?
    S1 N1 C8 C10 . . . . 146.07(15) ?
    N1 C8 C9 O3 . . . . -19.7(3) ?
    C10 C8 C9 O3 . . . . 103.1(2) ?
    N1 C8 C9 O4 . . . . 161.76(19) ?
    C10 C8 C9 O4 . . . . -75.4(2) ?
    N1 C8 C10 C11 . . . . -54.8(2) ?
    C9 C8 C10 C11 . . . . -179.54(17) ?
    C8 C10 C11 O5 . . . . -53.0(3) ?
    C8 C10 C11 N2 . . . . 126.1(2) ?
loop_
    _geom_hbond_atom_site_label_D
    _geom_hbond_atom_site_label_H
    _geom_hbond_atom_site_label_A
    _geom_hbond_site_symmetry_A
    _geom_hbond_distance_DH
    _geom_hbond_distance_HA
    _geom_hbond_distance_DA
    _geom_hbond_angle_DHA
    O4 H4 O5 4_466 0.82 1.78 2.592(2) 168.2
    N1 H1 O5 4_465 0.86 2.06 2.852(2) 153.7
    N2 H2A O3 4_565 0.86 2.12 2.924(2) 154.6
    N2 H2B O2 4_465 0.86 2.06 2.901(2) 165.9
data_global
_journal_date_recd_electronic     2009-10-28
_journal_date_accepted     2010-02-01
_journal_name_full     'Acta Crystallographica, Section E'
_journal_year     2010
_journal_volume     66
_journal_issue      3
_journal_page_first     o541
_journal_page_last     o541
_journal_paper_category     QO
_journal_coeditor_code     BV2133
loop_
    _publ_contact_author_name
    _publ_contact_author_address
    _publ_contact_author_email
    'Khan, Islam Ullah'
;
Materials Chemistry Laboratory
Department of Chemistry
GC Universirty, lahore-54000,
Pakistan
;
 iukhan.gcu@gmail.com
    'Lo, Kong Mun'
;
Department of Chemistry
University of Malaya
50603 Kuala Lumpur
Malaysia
;
 kmlo@um.edu.my
_publ_contact_author_fax     '?'
_publ_contact_author_phone     '0333 4046740'
_publ_section_title
;
<i>N</i>-(<i>p</i>-Tolylsulfonyl)-<i>L</i>-asparagine
;
loop_
    _publ_author_name
    _publ_author_footnote
    _publ_author_address
    'Muhammad Nadeem Arshad' .
;
Materials Chemistry Laboratory
Department of Chemistry
GC University,
Lahore-54000 Pakistan
;
    'Hafiz Mubashar-ur-Rehman' .
;
Materials Chemistry Laboratory
Department of Chemistry
GC University,
Lahore-54000 Pakistan
;
    'Islam Ullah Khan' .
;
Materials Chemistry Laboratory
Department of Chemistry
GC University,
Lahore-54000 Pakistan
;
    'Muhammad Shafiq' .
;
Materials Chemistry Laboratory
Department of Chemistry
GC University,
Lahore-54000 Pakistan
;
    'Lo, Kong Mun' .
;
Department of Chemistry
University of Malaya
50603 Kuala Lumpur
Malaysia
;
