# Supplementary material for: N-(p-Tolyl­sulfon­yl)-l-asparagine
Source: Acta Crystallogr Sect E Struct Rep Online. 2010 Feb 6;66(Pt 3):o541. doi: 10.1107/S1600536810004034 (PMC2983693; doi:10.1107/S1600536810004034)
Supplement: Supplementary file 2 [file e-66-0o541-Isup2.hkl]

# 
# h,k,l, Fc-squared, Fo-squared, sigma(Fo-squared) and status flag 
# 
data_I
_shelx_title ' HMQ15 in P2(1)2(1)2' 
_shelx_refln_list_code          4 
_shelx_F_calc_maximum      150.19 
_exptl_crystal_F_000       600.00 
_reflns_d_resolution_high  0.7690 
 
loop_ 
 _symmetry_equiv_pos_as_xyz 
 'x, y, z' 
 '-x, -y, z' 
 '-x+1/2, y+1/2, -z' 
 'x+1/2, -y+1/2, -z' 
 
_cell_length_a     8.7566 
_cell_length_b    22.9003 
_cell_length_c     6.9692 
_cell_angle_alpha  90.000 
_cell_angle_beta   90.000 
_cell_angle_gamma  90.000 
 
_shelx_F_squared_multiplier     1.000 
 
loop_ 
 _refln_index_h 
 _refln_index_k 
 _refln_index_l 
 _refln_F_squared_calc 
 _refln_F_squared_meas 
 _refln_F_squared_sigma 
 _refln_observed_status 
   2   0   0      734.08      738.51     14.51 o 
   4   0   0     1038.16     1213.59     34.76 o 
   6   0   0      719.11      766.87     27.73 o 
   8   0   0       26.72       32.01      8.31 o 
  10   0   0      100.80      106.93     13.86 o 
   1   1   0     4173.54     4059.40    134.88 o 
   2   1   0     6530.81     6071.45     62.73 o 
   3   1   0      487.03      486.44      8.46 o 
   4   1   0        0.56        1.77      1.18 o 
   5   1   0        5.53       13.49      1.69 o 
   6   1   0      800.96      748.80     13.52 o 
   7   1   0        8.22        7.08      2.17 o 
   8   1   0      974.62      978.95     26.00 o 
   9   1   0       32.92       32.27      6.51 o 
  10   1   0        6.21       -1.15      4.68 o 
  11   1   0       35.00       30.07      7.39 o 
   1   2   0     3468.63     3467.54     84.51 o 
   2   2   0      865.32      938.46      9.07 o 
   3   2   0     1074.35     1043.21     13.43 o 
   4   2   0      587.07      661.55     11.46 o 
   5   2   0      426.80      387.70      8.11 o 
   6   2   0      179.44      193.01      5.51 o 
   7   2   0      201.26      167.23     12.77 o 
   8   2   0       35.17       42.04      6.67 o 
   9   2   0      358.17      351.35      8.54 o 
  10   2   0       32.61       33.37      7.11 o 
  11   2   0        1.06        6.10      5.95 o 
   1   3   0       94.46       92.14      1.96 o 
   2   3   0     3640.94     3825.58     29.51 o 
   3   3   0      609.29      620.79      7.59 o 
   4   3   0      934.95      881.07     11.06 o 
   5   3   0      454.35      434.96      9.04 o 
   6   3   0      228.21      218.04      6.17 o 
   7   3   0        3.03        1.53      2.17 o 
   8   3   0        2.61        4.81      2.33 o 
   9   3   0       66.37       69.31      4.20 o 
  10   3   0       38.71       47.91      9.91 o 
  11   3   0       51.22       41.34      8.17 o 
   0   4   0      344.92      339.72      9.80 o 
   1   4   0      515.96      522.21      5.74 o 
   2   4   0    22558.23    22001.52    173.98 o 
   3   4   0      380.45      380.91      5.35 o 
   4   4   0      352.59      349.83      8.01 o 
   5   4   0       69.96       70.59      2.51 o 
   6   4   0       14.80       18.49      2.58 o 
   7   4   0       69.89       68.69      4.29 o 
   8   4   0       70.00       71.01      4.44 o 
   9   4   0       43.36       50.07      5.93 o 
  10   4   0        3.86        5.35      3.17 o 
  11   4   0        3.20        1.49      5.75 o 
   1   5   0    16301.01    16787.49    167.04 o 
   2   5   0     3457.13     3852.53     33.73 o 
   3   5   0      367.66      345.01      4.38 o 
   4   5   0     2154.97     2102.49     26.05 o 
   5   5   0      403.20      419.66      7.27 o 
   6   5   0      823.50      828.71     12.30 o 
   7   5   0      354.65      341.77      9.12 o 
   8   5   0      174.05      167.53      6.49 o 
   9   5   0        1.83       -3.81      3.81 o 
  10   5   0        3.30       -1.20      5.23 o 
  11   5   0        1.67       -1.93      6.66 o 
   0   6   0     2799.01     2847.88     46.96 o 
   1   6   0     3764.83     3913.02     40.20 o 
   2   6   0        0.07       -0.87      0.87 o 
   3   6   0      600.35      544.33      7.25 o 
   4   6   0      151.13      152.24      3.99 o 
   5   6   0      984.08      953.91     17.19 o 
   6   6   0       69.68       77.12      4.03 o 
   7   6   0     1881.89     1811.93     26.00 o 
   8   6   0       22.07       23.00      4.41 o 
   9   6   0       45.08       46.71      4.44 o 
  10   6   0       27.88       33.23      5.12 o 
  11   6   0        0.07       -3.98      7.28 o 
   1   7   0     2967.00     3096.48     49.64 o 
   2   7   0       32.63       31.39      1.68 o 
   3   7   0     1186.52     1159.92     15.05 o 
   4   7   0     1457.35     1400.16     16.16 o 
   5   7   0       51.68       50.23      2.73 o 
   6   7   0        9.43        7.96      1.84 o 
   7   7   0      224.09      226.36      6.08 o 
   8   7   0       36.31       36.36      4.09 o 
   9   7   0       81.11       69.46      7.13 o 
  10   7   0       22.20       30.26      4.74 o 
  11   7   0        2.99       -0.90      4.60 o 
   0   8   0      644.31      782.81     28.66 o 
   1   8   0     1795.87     1741.12     21.63 o 
   2   8   0      342.36      311.06      5.03 o 
   3   8   0      607.62      687.40     11.86 o 
   4   8   0     3877.67     3858.35     45.20 o 
   5   8   0      125.22      136.58      6.12 o 
   6   8   0        3.29        0.70      1.82 o 
   7   8   0      566.64      535.18      9.77 o 
   8   8   0      171.86      167.23     10.96 o 
   9   8   0        2.71        0.58      3.35 o 
  10   8   0       25.18       27.94     12.04 o 
   1   9   0     1834.41     1842.72     26.57 o 
   2   9   0       70.32       80.44      2.97 o 
   3   9   0      570.60      597.65     17.30 o 
   4   9   0       18.00       13.76      1.81 o 
   5   9   0       22.74       23.15      1.68 o 
   6   9   0      916.00      860.41     18.90 o 
   7   9   0        6.88        7.97      2.42 o 
   8   9   0        4.25       -0.89      3.30 o 
   9   9   0       22.92       17.24      4.38 o 
  10   9   0       19.45       21.86      4.70 o 
   0  10   0     1762.25     1771.95     42.31 o 
   1  10   0      387.83      338.26      8.75 o 
   2  10   0       16.14       14.70      1.71 o 
   3  10   0        1.34        2.07      1.49 o 
   4  10   0        2.43        5.29      1.70 o 
   5  10   0     1910.25     1865.96     23.84 o 
   6  10   0        1.90        0.62      2.29 o 
   7  10   0      345.72      328.62     11.44 o 
   8  10   0        6.31        3.68      3.68 o 
   9  10   0       16.66       16.26      4.62 o 
  10  10   0        4.83        3.67      4.14 o 
   1  11   0     3186.20     3114.59     43.45 o 
   2  11   0       91.75       92.19      3.42 o 
   3  11   0       28.92       34.18      2.88 o 
   4  11   0        4.60        6.51      2.34 o 
   5  11   0        7.27       11.75      2.80 o 
   6  11   0      603.33      586.16     12.15 o 
   7  11   0      211.94      188.80      8.79 o 
   8  11   0      213.08      224.05     10.48 o 
   9  11   0        1.53       -3.52      3.52 o 
  10  11   0        0.72        2.63      5.77 o 
   0  12   0     2285.17     2240.96     56.78 o 
   1  12   0        5.15        8.20      3.67 o 
   2  12   0      468.73      483.27      8.50 o 
   3  12   0      319.91      328.69      8.26 o 
   4  12   0      440.54      399.10      9.21 o 
   5  12   0      293.96      288.22      6.32 o 
   6  12   0        5.42        6.36      3.47 o 
   7  12   0       11.34        5.64      3.84 o 
   8  12   0      123.60      105.33      7.55 o 
   9  12   0       44.02       40.19      5.80 o 
  10  12   0       69.66       72.33      7.43 o 
   1  13   0       33.76       36.37      4.74 o 
   2  13   0        4.36        5.47      1.74 o 
   3  13   0       90.75      101.76      5.43 o 
   4  13   0       65.28       62.39      3.92 o 
   5  13   0      624.23      604.10     14.20 o 
   6  13   0       28.70       29.68      4.59 o 
   7  13   0       11.78        9.98      6.49 o 
   8  13   0      497.27      511.67     16.32 o 
   9  13   0       46.28       45.47      6.34 o 
  10  13   0        7.75        4.36      4.78 o 
   0  14   0      551.34      563.51     20.35 o 
   1  14   0       49.46       37.25      4.12 o 
   2  14   0       14.45       11.74      2.44 o 
   3  14   0      273.11      267.79      6.40 o 
   4  14   0       26.40       29.55      2.79 o 
   5  14   0      401.10      396.46     14.69 o 
   6  14   0        5.32       -2.04      3.17 o 
   7  14   0       11.03       15.51      6.67 o 
   8  14   0        0.12       -0.04      5.69 o 
   9  14   0        0.28        9.83      4.63 o 
  10  14   0        0.28        3.34      6.50 o 
   1  15   0      167.73      162.01      7.59 o 
   2  15   0        3.85        2.08      2.01 o 
   3  15   0      261.73      272.10      6.70 o 
   4  15   0      547.57      543.11     10.22 o 
   5  15   0      203.64      159.66      8.02 o 
   6  15   0       49.69       45.57      5.40 o 
   7  15   0       26.56       28.91      5.13 o 
   8  15   0        1.47       -1.86      3.93 o 
   9  15   0        3.52        3.23      4.81 o 
   0  16   0      629.00      594.90     22.11 o 
   1  16   0      101.58      108.99      4.62 o 
   2  16   0      748.49      714.46     19.18 o 
   3  16   0      160.46      166.48      5.41 o 
   4  16   0        7.29        8.19      2.69 o 
   5  16   0        0.53       -0.51      3.81 o 
   6  16   0        1.65       -0.25      3.23 o 
   7  16   0        2.36        4.93      3.93 o 
   8  16   0       10.28       13.16      4.80 o 
   9  16   0        2.43        6.59      5.00 o 
   1  17   0       30.06       30.93      4.44 o 
   2  17   0      146.53      149.51      5.81 o 
   3  17   0      174.33      180.90      6.60 o 
   4  17   0       65.29       60.81      6.41 o 
   5  17   0       17.22       15.66      8.63 o 
   6  17   0      128.85      133.33      8.33 o 
   7  17   0        0.54       -4.17      4.17 o 
   8  17   0       66.66       70.10      7.39 o 
   9  17   0       33.85       22.87      5.89 o 
   0  18   0      162.77      156.26     11.54 o 
   1  18   0       32.66       39.77      3.36 o 
   2  18   0       74.55       81.49      6.61 o 
   3  18   0      612.48      583.74     14.23 o 
   4  18   0        0.60       -2.33      2.93 o 
   5  18   0       17.02       14.97      4.16 o 
   6  18   0       29.31       25.46      4.82 o 
   7  18   0       71.63       62.70      8.51 o 
   8  18   0        2.09        2.14      4.38 o 
   9  18   0       65.29       59.15      7.66 o 
   1  19   0      551.23      546.95     13.65 o 
   2  19   0      431.43      397.21     15.89 o 
   3  19   0       89.69       89.39      6.51 o 
   4  19   0        7.91        6.41      3.65 o 
   5  19   0       30.35       23.24      5.70 o 
   6  19   0        0.24       -1.82      3.57 o 
   7  19   0        0.80        2.93      8.28 o 
   8  19   0       27.70       35.34      6.54 o 
   0  20   0      459.65      422.77     20.03 o 
   1  20   0      225.44      239.20      7.44 o 
   2  20   0       13.96       25.51      3.46 o 
   3  20   0       47.89       53.85      4.37 o 
   4  20   0       15.74       12.95      4.14 o 
   5  20   0        3.66        0.88      3.75 o 
   6  20   0       15.61       13.58      4.69 o 
   7  20   0       24.30       24.88      5.57 o 
   8  20   0        4.50       -4.46      4.46 o 
   1  21   0       37.05       31.46      3.48 o 
   2  21   0       89.09       91.80      7.13 o 
   3  21   0       24.00       28.46      4.56 o 
   4  21   0       42.13       46.28      5.57 o 
   5  21   0        0.52        0.45      7.43 o 
   6  21   0       15.56       23.09      5.33 o 
   7  21   0        0.49        2.62      5.28 o 
   8  21   0        7.57        8.11      5.63 o 
   0  22   0        2.74        8.04      6.74 o 
   1  22   0      198.11      220.02     10.97 o 
   2  22   0       16.41       10.87      4.95 o 
   3  22   0       25.06       41.40      5.06 o 
   4  22   0        1.94        1.30      3.83 o 
   5  22   0      101.58       99.21      7.98 o 
   6  22   0        4.24        0.00      4.28 o 
   7  22   0       10.84       16.84     10.78 o 
   1  23   0       49.12       55.14     16.98 o 
   2  23   0       15.40       13.71      8.28 o 
   3  23   0      127.52      124.94     13.45 o 
   4  23   0       33.16       32.74      9.27 o 
   5  23   0        7.45        6.33      7.19 o 
   6  23   0        7.74        1.91      7.60 o 
   7  23   0       10.00       19.21      8.95 o 
   0  24   0        5.62       17.44      8.26 o 
   1  24   0       92.76       94.13     17.37 o 
   2  24   0       15.32       27.71      8.76 o 
   3  24   0       19.52       38.38      9.72 o 
   4  24   0       48.41       46.78     10.56 o 
   5  24   0       11.97        0.68      7.47 o 
   6  24   0        1.31        6.19      7.69 o 
   1  25   0        1.83       -1.33      4.93 o 
   2  25   0        6.81        6.65      7.31 o 
   3  25   0        0.35       -3.76      7.13 o 
   4  25   0       28.63       45.12     10.75 o 
   5  25   0        0.36        5.33      7.92 o 
   6  25   0       38.62       43.28     10.90 o 
   0  26   0        1.42       -6.67      7.10 o 
   1  26   0       31.98       42.96     10.31 o 
   2  26   0        0.36       -6.37      6.37 o 
   3  26   0       13.88       16.14      8.90 o 
   4  26   0       13.04       13.36      9.47 o 
   5  26   0       41.06       44.55     11.27 o 
   1  27   0        3.43        0.18      7.44 o 
   2  27   0        3.02        4.83      8.29 o 
   3  27   0      102.65      114.71     14.98 o 
   4  27   0        4.46       -4.23      8.81 o 
   0  28   0        2.06        1.23      7.76 o 
   1  28   0        0.97       -5.90      8.13 o 
   2  28   0       27.16       19.67     10.22 o 
   3  28   0        6.48       -1.39      8.83 o 
   1  29   0        0.01        4.78      9.88 o 
   2  29   0        0.71        4.07      8.65 o 
   0   0   1      474.80      459.34      6.11 o 
   1   0   1     8752.04     8314.44     70.31 o 
   2   0   1    14900.14    14082.47    119.21 o 
   3   0   1      378.30      472.54      5.01 o 
   4   0   1        2.36        4.27      0.96 o 
   5   0   1      375.12      402.43      5.75 o 
   6   0   1       29.56       35.08      2.01 o 
   7   0   1      111.78      107.49      3.63 o 
   8   0   1      399.55      362.95      8.91 o 
   9   0   1      115.08      110.87      5.63 o 
  10   0   1       15.34       24.22      6.82 o 
  11   0   1       15.25       14.77      9.24 o 
 -11   1   1       55.51       68.59      9.54 o 
 -10   1   1       38.81       41.01      7.40 o 
  -9   1   1      348.73      355.18      9.03 o 
  -8   1   1      182.17      186.22      6.32 o 
  -7   1   1      459.16      399.00      8.97 o 
  -6   1   1      253.89      229.60      3.93 o 
  -5   1   1      624.41      641.97      8.22 o 
  -4   1   1      520.50      557.44      7.19 o 
  -3   1   1      139.57      130.33      2.60 o 
  -2   1   1     1559.26     1472.23     13.44 o 
  -1   1   1     2704.34     2674.70     25.06 o 
   0   1   1     8491.62     7910.09     72.21 o 
   1   1   1     2737.75     2682.38     25.08 o 
   2   1   1     1529.32     1461.02     11.78 o 
   3   1   1      138.54      128.38      2.16 o 
   4   1   1      507.21      554.61      6.42 o 
   5   1   1      614.27      627.00     12.49 o 
   6   1   1      249.43      221.88      4.03 o 
   7   1   1      455.97      413.66      6.23 o 
   8   1   1      186.80      189.71      3.88 o 
   9   1   1      343.46      326.49     14.89 o 
  10   1   1       40.06       37.06     14.09 o 
  11   1   1       56.81       70.00     13.55 o 
 -11   2   1        4.95        2.88      5.84 o 
 -10   2   1       24.21       27.80      3.29 o 
  -9   2   1      123.97      128.32     11.24 o 
  -8   2   1      197.29      193.09      6.48 o 
  -7   2   1      590.51      558.61     11.71 o 
  -6   2   1       74.48       72.10      2.13 o 
  -5   2   1      412.43      411.34      6.13 o 
  -4   2   1      965.05      952.15     12.80 o 
  -3   2   1      458.14      446.92      4.84 o 
  -2   2   1      921.45      856.55      9.02 o 
  -1   2   1     1232.43     1268.48     12.42 o 
   0   2   1     3298.76     3250.21     30.21 o 
   1   2   1     1219.39     1257.91     12.43 o 
   2   2   1      934.10      876.71      7.88 o 
   3   2   1      477.08      460.35      5.28 o 
   4   2   1      941.18      930.29     10.05 o 
   5   2   1      408.83      402.93      6.15 o 
   6   2   1       76.75       77.18      2.86 o 
   7   2   1      586.85      544.75     15.79 o 
   8   2   1      192.55      192.93      3.95 o 
   9   2   1      127.25      132.41      5.18 o 
  10   2   1       24.86       11.13      8.10 o 
  11   2   1        4.91       -5.42      7.15 o 
 -11   3   1       63.09       86.35     10.16 o 
 -10   3   1        7.07        6.02      4.64 o 
  -9   3   1       23.23       23.29      5.91 o 
  -8   3   1       75.09       80.05      4.55 o 
  -7   3   1      124.83      126.36      5.26 o 
  -6   3   1      315.74      312.94      5.97 o 
  -5   3   1      367.95      353.99      6.24 o 
  -4   3   1     1522.61     1509.74     19.49 o 
  -3   3   1       17.56       18.20      0.96 o 
  -2   3   1     2090.59     1963.45     19.04 o 
  -1   3   1      648.44      645.70      6.90 o 
   0   3   1      732.32      769.35      8.79 o 
   1   3   1      650.47      638.00      6.89 o 
   2   3   1     2056.85     1972.14     17.80 o 
   3   3   1       18.37       18.81      1.09 o 
   4   3   1     1551.81     1540.21     16.76 o 
   5   3   1      368.08      348.52      6.07 o 
   6   3   1      316.43      314.78      5.15 o 
   7   3   1      129.03      125.79     10.10 o 
   8   3   1       71.73       64.94      6.75 o 
   9   3   1       22.65       22.31      3.26 o 
  10   3   1        7.41        7.74      2.58 o 
  11   3   1       63.80       62.38     13.32 o 
 -11   4   1        7.98        5.25      6.14 o 
 -10   4   1       78.59       92.84      5.42 o 
  -9   4   1       21.24       19.87      3.45 o 
  -8   4   1       25.67       29.80      3.46 o 
  -7   4   1      150.14      141.98      3.80 o 
  -6   4   1       74.10       84.12      3.03 o 
  -5   4   1      317.20      327.93     10.26 o 
  -4   4   1     1102.43     1071.10     14.52 o 
  -3   4   1      188.72      187.73      3.00 o 
  -2   4   1      129.86      120.98      2.43 o 
  -1   4   1     2323.21     2274.07     21.87 o 
   0   4   1    11913.14    12112.35    134.60 o 
   1   4   1     2371.34     2311.51     24.02 o 
   2   4   1      120.17      119.61      2.54 o 
   3   4   1      182.21      174.65      3.15 o 
   4   4   1     1105.46     1075.74     13.99 o 
   5   4   1      321.66      326.13      4.84 o 
   6   4   1       74.84       78.06      3.05 o 
   7   4   1      150.00      137.74      4.08 o 
   8   4   1       24.74       25.42      6.49 o 
   9   4   1       20.12       18.50      7.69 o 
  10   4   1       80.77       80.06      9.22 o 
  11   4   1        7.75        8.76      8.95 o 
 -11   5   1        3.37        1.00      5.81 o 
 -10   5   1       13.02       16.59      3.59 o 
  -9   5   1      143.39      134.03      6.26 o 
  -8   5   1      104.59      104.97      5.47 o 
  -7   5   1      321.89      297.18      6.27 o 
  -6   5   1       74.34       77.02      3.16 o 
  -5   5   1      335.46      326.38      6.36 o 
  -4   5   1      255.14      255.18      4.27 o 
  -3   5   1     1905.29     1908.43     20.73 o 
  -2   5   1     5753.72     5738.96     67.45 o 
  -1   5   1     4031.74     4125.97     38.73 o 
   0   5   1        4.00        2.05      1.26 o 
   1   5   1     3998.29     4134.09     38.67 o 
   2   5   1     5730.91     5929.06     79.48 o 
   3   5   1     1875.14     1872.44     22.97 o 
   4   5   1      250.77      243.62      9.10 o 
   5   5   1      339.86      340.39      7.68 o 
   6   5   1       71.60       77.14      3.46 o 
   7   5   1      324.79      318.76      9.77 o 
   8   5   1      102.52       99.25      6.10 o 
   9   5   1      145.17      138.25     19.36 o 
  10   5   1       13.50       21.41      4.71 o 
  11   5   1        3.12        3.41      7.92 o 
 -11   6   1        2.02       -0.91      3.86 o 
 -10   6   1        4.34        3.65      3.23 o 
  -9   6   1      116.51      118.27      7.95 o 
  -8   6   1      197.48      196.28      7.37 o 
  -7   6   1      309.83      309.49      6.64 o 
  -6   6   1      607.23      563.18      9.52 o 
  -5   6   1     1037.05      984.60     14.24 o 
  -4   6   1       82.30       87.17      3.19 o 
  -3   6   1     1008.84     1035.90     12.30 o 
  -2   6   1      498.62      539.96      7.22 o 
  -1   6   1      781.35      810.01      8.87 o 
   0   6   1     2433.08     2419.66     28.74 o 
   1   6   1      790.57      835.69      8.89 o 
   2   6   1      504.49      561.59      7.29 o 
   3   6   1      986.51     1026.20     17.12 o 
   4   6   1       76.05       78.07      2.57 o 
   5   6   1     1037.61     1002.26     16.17 o 
   6   6   1      601.22      555.53     11.46 o 
   7   6   1      314.42      323.12     11.73 o 
   8   6   1      198.03      192.50      5.59 o 
   9   6   1      117.09      110.42     10.54 o 
  10   6   1        4.27        7.86      6.64 o 
  11   6   1        1.94       -6.47      6.97 o 
 -10   7   1       18.30       15.45      3.80 o 
  -9   7   1       30.43       27.46      4.36 o 
  -8   7   1      188.00      170.98      5.92 o 
  -7   7   1      122.38      132.33      4.49 o 
  -6   7   1      447.29      438.61      8.28 o 
  -5   7   1       73.21       65.10      4.01 o 
  -4   7   1      286.58      287.22      5.26 o 
  -3   7   1      572.23      528.83      8.37 o 
  -2   7   1      264.72      251.75      4.33 o 
  -1   7   1     2876.85     2883.74     28.06 o 
   0   7   1     4140.37     4073.53     47.12 o 
   1   7   1     2900.51     2956.61     28.05 o 
   2   7   1      251.59      252.22      4.32 o 
   3   7   1      572.44      509.47      8.15 o 
   4   7   1      281.79      281.58      5.32 o 
   5   7   1       69.46       57.50      3.26 o 
   6   7   1      452.26      445.28      9.28 o 
   7   7   1      120.19      125.75      4.70 o 
   8   7   1      190.70      180.61     12.29 o 
   9   7   1       28.64       25.41      6.37 o 
  10   7   1       18.65       20.18      4.59 o 
 -10   8   1        8.35        6.38      3.58 o 
  -9   8   1       61.65       58.09      5.57 o 
  -8   8   1        4.35        2.15      2.98 o 
  -7   8   1       11.81       10.93      2.34 o 
  -6   8   1      567.15      533.47      9.67 o 
  -5   8   1      257.88      256.41      4.71 o 
  -4   8   1      114.23      116.07      3.93 o 
  -3   8   1     2010.58     2126.64     26.60 o 
  -2   8   1     1613.21     1815.63     20.26 o 
  -1   8   1      248.82      260.49      4.85 o 
   0   8   1      357.61      324.30      6.13 o 
   1   8   1      233.79      251.42      6.45 o 
   2   8   1     1592.46     1852.04     20.28 o 
   3   8   1     2036.02     2161.03     30.95 o 
   4   8   1      109.55      118.19      3.78 o 
   5   8   1      253.92      254.58     11.86 o 
   6   8   1      565.08      536.02     10.86 o 
   7   8   1       11.38       14.02      2.59 o 
   8   8   1        4.34       -0.31      3.07 o 
   9   8   1       63.84       63.82      5.81 o 
  10   8   1        8.59        7.96      8.16 o 
 -10   9   1       20.36       10.71      7.08 o 
  -9   9   1        3.67        5.61      3.31 o 
  -8   9   1       31.30       34.97      4.21 o 
  -7   9   1      226.30      225.54      6.23 o 
  -6   9   1      125.64      131.77      4.72 o 
  -5   9   1      425.48      417.77     12.36 o 
  -4   9   1      671.37      640.26     10.45 o 
  -3   9   1      646.98      636.02      9.23 o 
  -2   9   1       59.63       59.37      2.66 o 
  -1   9   1     1866.10     1961.63     24.29 o 
   0   9   1      559.88      542.13      8.82 o 
   1   9   1     1838.40     1980.48     24.29 o 
   2   9   1       63.48       61.45      2.32 o 
   3   9   1      633.23      639.85     13.04 o 
   4   9   1      676.96      652.83     10.05 o 
   5   9   1      425.05      416.56      7.18 o 
   6   9   1      130.51      142.97      5.39 o 
   7   9   1      229.89      225.92      9.45 o 
   8   9   1       30.11       32.98      4.84 o 
   9   9   1        4.39        6.77      3.95 o 
  10   9   1       19.61       19.04      4.74 o 
 -10  10   1       16.28       13.52      4.26 o 
  -9  10   1       37.71       39.08      4.85 o 
  -8  10   1       68.30       60.65      5.12 o 
  -7  10   1       49.20       49.91      4.61 o 
  -6  10   1      217.04      231.90      6.55 o 
  -5  10   1      448.92      433.73      7.14 o 
  -4  10   1      169.07      174.67      4.23 o 
  -3  10   1     1766.71     1802.75     20.54 o 
  -2  10   1      292.68      357.32      6.66 o 
  -1  10   1       52.79       52.88      4.06 o 
   0  10   1      203.47      199.80      7.17 o 
   1  10   1       51.51       52.26      2.12 o 
   2  10   1      287.23      356.01     11.50 o 
   3  10   1     1772.00     1783.99     23.11 o 
   4  10   1      175.50      186.43      7.26 o 
   5  10   1      448.73      424.13      8.93 o 
   6  10   1      214.55      218.99      6.89 o 
   7  10   1       52.96       57.68      5.53 o 
   8  10   1       70.30       67.62      6.13 o 
   9  10   1       35.90       37.87      8.48 o 
  10  10   1       16.85       15.82      4.97 o 
 -10  11   1       32.69       36.84      7.35 o 
  -9  11   1       40.96       36.56      4.77 o 
  -8  11   1       73.69       79.02      5.69 o 
  -7  11   1      134.47      123.42      6.32 o 
  -6  11   1      135.71      125.51      5.91 o 
  -5  11   1       74.61       70.61      3.08 o 
  -4  11   1      201.03      220.11      6.64 o 
  -3  11   1      775.69      813.11     12.34 o 
  -2  11   1     1029.02     1019.65     14.60 o 
  -1  11   1      374.63      363.25      6.56 o 
   0  11   1        1.71        2.46      2.54 o 
   1  11   1      373.41      367.51     11.02 o 
   2  11   1     1028.72     1065.06     14.59 o 
   3  11   1      785.81      830.68     14.37 o 
   4  11   1      201.33      216.02      5.32 o 
   5  11   1       72.38       67.49      3.17 o 
   6  11   1      137.87      128.95     18.03 o 
   7  11   1      133.47      122.25      7.61 o 
   8  11   1       73.09       72.31      6.50 o 
   9  11   1       41.31       44.71      8.42 o 
  10  11   1       32.01       40.39      8.68 o 
 -10  12   1       31.45       38.47      6.31 o 
  -9  12   1       25.73       28.77      5.44 o 
  -8  12   1      138.77      136.96      8.56 o 
  -7  12   1       74.97       80.84      6.58 o 
  -6  12   1       15.49       12.53      4.00 o 
  -5  12   1        7.57        8.99      2.12 o 
  -4  12   1       96.73       90.88      4.55 o 
  -3  12   1      145.56      159.10      5.61 o 
  -2  12   1      545.68      564.29      9.46 o 
  -1  12   1     1229.91     1246.39     16.93 o 
   0  12   1     1763.28     1685.31     31.68 o 
   1  12   1     1243.87     1250.75     26.96 o 
   2  12   1      541.85      564.90      9.29 o 
   3  12   1      139.11      153.65      5.68 o 
   4  12   1       99.22       93.71      5.47 o 
   5  12   1        8.27        9.58      2.05 o 
   6  12   1       16.30       10.37      5.93 o 
   7  12   1       75.06       67.07      6.16 o 
   8  12   1      136.06      120.80      8.17 o 
   9  12   1       25.26       23.26      5.08 o 
  10  12   1       30.83       42.19      6.48 o 
 -10  13   1       10.22       13.51      7.36 o 
  -9  13   1       41.87       31.09      5.59 o 
  -8  13   1       66.50       60.84     19.36 o 
  -7  13   1      163.28      166.42     10.05 o 
  -6  13   1      474.64      422.11     13.43 o 
  -5  13   1       79.47       81.52      5.46 o 
  -4  13   1      271.78      279.58      6.53 o 
  -3  13   1        9.79        5.22      1.92 o 
  -2  13   1      303.40      329.34      6.78 o 
  -1  13   1      518.70      516.46      9.88 o 
   0  13   1      278.43      304.93      9.82 o 
   1  13   1      523.34      534.82      9.68 o 
   2  13   1      303.61      328.57      6.63 o 
   3  13   1        9.57        8.78      2.04 o 
   4  13   1      282.96      277.43      8.76 o 
   5  13   1       80.31       72.78      4.15 o 
   6  13   1      473.83      426.39     13.73 o 
   7  13   1      160.68      142.40      8.38 o 
   8  13   1       67.11       75.24      6.78 o 
   9  13   1       40.49       38.17      6.33 o 
  10  13   1       10.37        8.72      4.95 o 
  -9  14   1        8.00        7.18      4.80 o 
  -8  14   1       17.07       24.23      5.12 o 
  -7  14   1       63.11       59.55     10.21 o 
  -6  14   1       32.75       29.08      4.69 o 
  -5  14   1      273.00      242.00      9.71 o 
  -4  14   1      174.84      173.29      5.38 o 
  -3  14   1      348.20      368.82      9.09 o 
  -2  14   1       93.25      102.98      4.40 o 
  -1  14   1     1288.70     1289.58     20.10 o 
   0  14   1      226.01      221.01      9.80 o 
   1  14   1     1284.31     1240.65     25.96 o 
   2  14   1       97.30      115.36      4.36 o 
   3  14   1      355.61      367.51      7.89 o 
   4  14   1      170.93      167.87     11.61 o 
   5  14   1      284.77      254.40     10.12 o 
   6  14   1       34.26       26.16      4.75 o 
   7  14   1       60.04       57.30      6.13 o 
   8  14   1       16.28       18.89     11.64 o 
   9  14   1        7.92       13.75      4.90 o 
  -9  15   1        4.38       15.19      5.34 o 
  -8  15   1        1.85       -1.46      4.01 o 
  -7  15   1        8.70       12.02      6.65 o 
  -6  15   1        4.94        5.79      3.62 o 
  -5  15   1      105.66      106.52      6.77 o 
  -4  15   1      108.61      115.35      6.58 o 
  -3  15   1       21.89       17.00      2.53 o 
  -2  15   1      721.61      655.81     12.76 o 
  -1  15   1      148.93      137.87      4.50 o 
   0  15   1      199.69      207.33      8.65 o 
   1  15   1      145.60      143.55      7.29 o 
   2  15   1      735.02      695.28     17.40 o 
   3  15   1       19.30       19.76      2.70 o 
   4  15   1      109.70      121.92      5.63 o 
   5  15   1      106.38       96.10      7.96 o 
   6  15   1        5.37        4.41      3.74 o 
   7  15   1        8.10        8.91      4.14 o 
   8  15   1        1.62       -0.72      4.05 o 
   9  15   1        3.89       12.62      5.18 o 
  -9  16   1        9.26       13.25      5.37 o 
  -8  16   1       27.74       28.86      5.78 o 
  -7  16   1        6.01        6.21      4.32 o 
  -6  16   1       14.34       16.24      4.81 o 
  -5  16   1        3.64        6.72      4.60 o 
  -4  16   1       75.26       88.91      6.73 o 
  -3  16   1      126.08      132.70      9.19 o 
  -2  16   1      168.37      160.62      9.61 o 
  -1  16   1      145.27      138.76      4.55 o 
   0  16   1      330.08      336.74     18.99 o 
   1  16   1      142.40      132.62      7.32 o 
   2  16   1      169.28      157.61     10.94 o 
   3  16   1      128.27      120.34      5.60 o 
   4  16   1       74.10       82.71      4.89 o 
   5  16   1        3.66        1.69      3.33 o 
   6  16   1       13.78       11.94      4.39 o 
   7  16   1        5.55        4.02      3.97 o 
   8  16   1       28.38       13.40      8.54 o 
   9  16   1        8.86        6.36      4.95 o 
  -9  17   1       41.35       41.97      6.94 o 
  -8  17   1       91.53       79.37      7.68 o 
  -7  17   1       37.42       39.11      5.89 o 
  -6  17   1       99.74      103.88      7.41 o 
  -5  17   1       39.76       40.49      6.80 o 
  -4  17   1      150.51      154.18      6.31 o 
  -3  17   1      192.53      182.03      8.77 o 
  -2  17   1       41.95       44.69      3.42 o 
  -1  17   1      216.84      218.61      5.94 o 
   0  17   1       59.04       66.17      5.75 o 
   1  17   1      214.45      216.88      9.54 o 
   2  17   1       42.92       42.31      3.10 o 
   3  17   1      194.80      184.44      6.88 o 
   4  17   1      145.43      129.23      9.48 o 
   5  17   1       39.99       37.11      5.11 o 
   6  17   1      103.11       98.65      7.50 o 
   7  17   1       35.94       36.86      5.69 o 
   8  17   1       91.18       86.67      7.72 o 
   9  17   1       41.88       41.03      6.70 o 
  -8  18   1       29.61       22.85      5.89 o 
  -7  18   1      133.80      133.12      8.76 o 
  -6  18   1       15.54       17.70      7.64 o 
  -5  18   1       84.87       85.52      9.72 o 
  -4  18   1        2.89        5.63      3.50 o 
  -3  18   1       19.63       21.96      3.23 o 
  -2  18   1      272.47      258.71      7.64 o 
  -1  18   1      273.41      274.64      6.86 o 
   0  18   1      147.30      150.09      8.43 o 
   1  18   1      272.32      284.72     35.05 o 
   2  18   1      268.70      267.47      8.19 o 
   3  18   1       17.71       15.40      3.23 o 
   4  18   1        3.53       -0.17      3.16 o 
   5  18   1       86.65       95.00      7.19 o 
   6  18   1       15.24       21.81      4.99 o 
   7  18   1      135.60      123.19      8.81 o 
   8  18   1       29.79       23.17      5.79 o 
  -8  19   1        0.02        6.05      4.98 o 
  -7  19   1        2.20        5.95      8.23 o 
  -6  19   1       13.14       11.01      4.33 o 
  -5  19   1       58.11       45.08      5.57 o 
  -4  19   1      110.89       91.66      7.81 o 
  -3  19   1      191.34      186.19      9.35 o 
  -2  19   1       72.54       72.11      4.20 o 
  -1  19   1      106.29       98.13      7.21 o 
   0  19   1      603.51      575.03     36.50 o 
   1  19   1      105.48       98.61      7.37 o 
   2  19   1       71.29       70.54      4.82 o 
   3  19   1      186.83      171.74      6.95 o 
   4  19   1      113.97       96.18      7.01 o 
   5  19   1       58.41       60.49      6.24 o 
   6  19   1       12.74       11.96      4.62 o 
   7  19   1        2.06       -3.75      4.14 o 
   8  19   1        0.01       -1.15      4.64 o 
  -8  20   1       41.41       56.04      7.59 o 
  -7  20   1       14.77       16.88      7.18 o 
  -6  20   1        7.12       12.74      5.57 o 
  -5  20   1       19.73       20.89      4.70 o 
  -4  20   1       55.34       57.10      5.57 o 
  -3  20   1        0.11        6.60      2.73 o 
  -2  20   1       30.67       30.91      5.25 o 
  -1  20   1       35.80       39.69     10.45 o 
   0  20   1        2.74       -1.66      3.88 o 
   1  20   1       36.66       30.60      5.29 o 
   2  20   1       30.80       29.66      3.68 o 
   3  20   1        0.02        5.78      2.93 o 
   4  20   1       53.61       55.56      5.90 o 
   5  20   1       20.72       16.05      5.68 o 
   6  20   1        7.10       12.04      4.75 o 
   7  20   1       15.58       26.12      5.82 o 
   8  20   1       40.59       51.51      8.51 o 
  -7  21   1       13.47       12.79      7.56 o 
  -6  21   1       10.09        5.46      6.58 o 
  -5  21   1       33.84       30.03      8.31 o 
  -4  21   1       45.76       40.27      8.90 o 
  -3  21   1      110.35       98.85     11.36 o 
  -2  21   1       73.87       72.47      6.89 o 
  -1  21   1       71.75       73.58      6.92 o 
   0  21   1        1.07        4.48      3.95 o 
   1  21   1       73.04       79.62     22.65 o 
   2  21   1       73.64       76.71      5.12 o 
   3  21   1      108.44       96.44     14.48 o 
   4  21   1       46.92       50.40      9.42 o 
   5  21   1       32.08       30.46      5.54 o 
   6  21   1        9.10       19.65      9.53 o 
   7  21   1       14.15       16.12      5.57 o 
  -7  22   1       29.08       37.31      9.63 o 
  -6  22   1        2.03        3.76      6.85 o 
  -5  22   1       82.59       83.09     11.47 o 
  -4  22   1      100.98       97.00     12.00 o 
  -3  22   1       47.31       59.17     10.27 o 
  -2  22   1       38.75       36.74      9.22 o 
  -1  22   1       42.09       43.44     11.66 o 
   0  22   1       40.49       42.73      6.26 o 
   1  22   1       40.35       53.81      6.65 o 
   2  22   1       37.04       32.35      5.22 o 
   3  22   1       47.03       40.70      5.48 o 
   4  22   1      100.05      106.25      7.82 o 
   5  22   1       82.64       84.80      7.69 o 
   6  22   1        1.99       -4.17      4.17 o 
   7  22   1       28.80       21.99      6.17 o 
  -7  23   1        8.18        4.28      7.65 o 
  -6  23   1       33.27        0.43      7.17 o 
  -5  23   1       12.96       23.49      8.04 o 
  -4  23   1       14.63        0.87      7.26 o 
  -3  23   1       43.21       34.94      9.24 o 
  -2  23   1       58.96       66.05      7.13 o 
  -1  23   1      105.13      103.51      8.25 o 
   0  23   1       88.55       91.79     12.83 o 
   1  23   1      102.38      107.11      8.53 o 
   2  23   1       58.00       58.50      5.41 o 
   3  23   1       44.36       48.89      5.78 o 
   4  23   1       14.14       11.99      4.72 o 
   5  23   1       12.73       14.41      5.48 o 
   6  23   1       33.41       25.96      6.00 o 
   7  23   1        7.90        6.45      5.30 o 
  -6  24   1       31.75       31.94      9.86 o 
  -5  24   1       25.97       30.92     10.02 o 
  -4  24   1        6.94        6.21      7.56 o 
  -3  24   1       26.17        7.03      7.54 o 
  -2  24   1       18.22       17.60      8.40 o 
  -1  24   1       13.35       10.78      9.12 o 
   0  24   1       44.30       55.43     13.53 o 
   1  24   1       12.50        9.50      5.10 o 
   2  24   1       17.35       14.18      7.81 o 
   3  24   1       26.75       15.75      8.08 o 
   4  24   1        7.23       -2.62      6.76 o 
   5  24   1       26.10       30.16      9.04 o 
   6  24   1       31.69       38.79     10.06 o 
  -6  25   1        8.82       13.68      9.27 o 
  -5  25   1       28.48       30.55     10.04 o 
  -4  25   1       13.27        1.75      7.22 o 
  -3  25   1        3.77       15.78      8.58 o 
  -2  25   1       17.14       11.43      8.22 o 
  -1  25   1       12.69        6.37      5.16 o 
   0  25   1        7.98        4.58      4.95 o 
   1  25   1       12.88        9.68      5.57 o 
   2  25   1       16.59        1.84      7.28 o 
   3  25   1        3.52       10.06      8.13 o 
   4  25   1       13.93        5.55      8.17 o 
   5  25   1       28.00       27.02      9.93 o 
   6  25   1        9.33       17.48      9.08 o 
  -5  26   1       12.33        9.63      8.76 o 
  -4  26   1       17.99       29.00      9.99 o 
  -3  26   1       22.76       32.58     10.22 o 
  -2  26   1       14.96       16.19      9.24 o 
  -1  26   1        9.09        8.99      8.04 o 
   0  26   1        0.12        7.42      5.21 o 
   1  26   1        9.61       16.41      8.33 o 
   2  26   1       15.29       21.99      8.90 o 
   3  26   1       22.65       21.35      9.20 o 
   4  26   1       17.25        2.78      7.88 o 
   5  26   1       11.85        9.36      8.26 o 
  -4  27   1       66.50       69.73     12.82 o 
  -3  27   1       21.59       22.38     10.24 o 
  -2  27   1       16.60       25.47      9.40 o 
  -1  27   1       17.00       16.98      9.13 o 
   0  27   1        8.29        6.38      5.38 o 
   1  27   1       17.86       12.43      8.61 o 
   2  27   1       16.88       22.29      9.29 o 
   3  27   1       20.72       28.57     10.61 o 
   4  27   1       66.66       74.87     13.55 o 
  -3  28   1       37.77       56.66     13.18 o 
  -2  28   1       26.85       21.29     10.47 o 
  -1  28   1        6.75        6.53      8.20 o 
   1  28   1        7.26        9.02      9.02 o 
   2  28   1       25.98       28.46     10.34 o 
   3  28   1       37.89       13.80      9.47 o 
  -2  29   1        2.38        5.78      9.72 o 
  -1  29   1        0.77        1.62      9.36 o 
   1  29   1        0.72       16.12     10.22 o 
   2  29   1        2.27       11.15      9.22 o 
   0   0   2      942.99      853.58     11.45 o 
   1   0   2     4694.32     4542.25     39.22 o 
   2   0   2      170.27      190.85      3.25 o 
   3   0   2      183.47      233.46      4.74 o 
   4   0   2      743.80      752.70      9.50 o 
   5   0   2       27.84       21.41      1.51 o 
   6   0   2      322.50      312.36      8.66 o 
   7   0   2      153.04      148.72      5.01 o 
   8   0   2       10.23        8.95      2.18 o 
   9   0   2        4.28        3.68      2.09 o 
  10   0   2        2.83        9.51      3.27 o 
  11   0   2       98.58       91.83     14.77 o 
 -11   1   2        5.86       26.73     10.38 o 
 -10   1   2       23.84       26.63      4.15 o 
  -9   1   2      198.13      201.77      6.61 o 
  -8   1   2       66.21       63.99      3.49 o 
  -7   1   2      841.08      769.58     14.70 o 
  -6   1   2      101.70       95.68      4.60 o 
  -5   1   2      570.97      574.45      7.58 o 
  -4   1   2      921.85      964.22     11.52 o 
  -3   1   2     1842.35     2042.82     24.63 o 
  -2   1   2       20.79       25.71      1.71 o 
  -1   1   2       79.95       84.16      2.13 o 
   0   1   2     1498.91     1328.91     12.61 o 
   1   1   2       78.32       78.87      2.80 o 
   2   1   2       19.92       23.84      1.39 o 
   3   1   2     1830.84     1993.38     20.00 o 
   4   1   2      909.47      942.00     10.49 o 
   5   1   2      557.65      550.90      7.63 o 
   6   1   2      102.58       97.64      3.39 o 
   7   1   2      839.74      789.26     14.15 o 
   8   1   2       64.04       60.96      3.39 o 
   9   1   2      198.65      202.06      9.10 o 
  10   1   2       23.21       25.70      2.61 o 
  11   1   2        6.06       11.93      9.27 o 
 -11   2   2        4.06       -0.02      7.40 o 
 -10   2   2       35.72       35.97      4.64 o 
  -9   2   2        7.62        7.50      5.07 o 
  -8   2   2       41.02       34.57      2.83 o 
  -7   2   2        2.86        4.08      1.70 o 
  -6   2   2      271.33      288.18      5.59 o 
  -5   2   2      294.88      320.16      5.10 o 
  -4   2   2      201.08      206.55      3.94 o 
  -3   2   2      184.09      186.98      6.01 o 
  -2   2   2     2473.04     2484.42     33.84 o 
  -1   2   2     2156.23     2196.74     21.45 o 
   0   2   2       36.37       40.50      1.66 o 
   1   2   2     2152.94     2204.85     21.47 o 
   2   2   2     2474.61     2471.69     23.92 o 
   3   2   2      186.87      184.35      3.40 o 
   4   2   2      216.85      216.70      3.73 o 
   5   2   2      298.91      322.04      5.48 o 
   6   2   2      256.18      264.69      5.62 o 
   7   2   2        3.11       -1.06      1.88 o 
   8   2   2       42.35       39.28      2.99 o 
   9   2   2        7.60        8.15      2.31 o 
  10   2   2       36.24       37.96      9.50 o 
  11   2   2        3.93       -1.82      7.54 o 
 -11   3   2        4.61        7.60      8.70 o 
 -10   3   2       11.58       12.55      3.84 o 
  -9   3   2       51.07       49.72      3.93 o 
  -8   3   2       22.19       20.39      2.61 o 
  -7   3   2       33.86       33.94      2.24 o 
  -6   3   2        6.80        4.28      1.54 o 
  -5   3   2      265.65      250.32      4.39 o 
  -4   3   2       45.15       48.92      2.27 o 
  -3   3   2      406.69      418.86      8.26 o 
  -2   3   2     1583.81     1583.75     19.75 o 
  -1   3   2      633.96      683.58      8.59 o 
   0   3   2        2.18        0.42      0.99 o 
   1   3   2      629.78      665.01      7.79 o 
   2   3   2     1617.72     1580.83     17.53 o 
   3   3   2      415.52      442.12      5.86 o 
   4   3   2       44.50       43.00      1.79 o 
   5   3   2      276.49      263.89      4.25 o 
   6   3   2        6.42        5.33      1.16 o 
   7   3   2       36.33       38.25      2.54 o 
   8   3   2       21.86       19.35      3.32 o 
   9   3   2       49.48       51.81      8.32 o 
  10   3   2       12.13       10.28      3.60 o 
  11   3   2        4.61        7.97      9.15 o 
 -11   4   2       28.52       19.56      9.93 o 
 -10   4   2       33.18       37.36      8.81 o 
  -9   4   2      102.27       98.79      4.03 o 
  -8   4   2      155.04      137.41      4.57 o 
  -7   4   2       78.11       75.61      3.99 o 
  -6   4   2      345.93      338.92      6.06 o 
  -5   4   2       86.05       84.34      2.79 o 
  -4   4   2      182.55      177.76      5.97 o 
  -3   4   2      616.88      606.79     10.59 o 
  -2   4   2     2751.83     2862.70     41.45 o 
  -1   4   2      862.59      838.64     10.15 o 
   0   4   2      157.06      177.56      3.33 o 
   1   4   2      826.40      800.06      9.21 o 
   2   4   2     2762.62     2841.97     30.06 o 
   3   4   2      627.86      588.68      8.13 o 
   4   4   2      184.03      185.46      3.43 o 
   5   4   2       87.76       88.36      2.56 o 
   6   4   2      346.50      353.84      5.24 o 
   7   4   2       76.76       80.29      4.06 o 
   8   4   2      157.61      139.34     11.82 o 
   9   4   2      103.52      106.91      6.56 o 
  10   4   2       32.77       34.72      4.64 o 
  11   4   2       28.35       14.50      9.47 o 
 -10   5   2       13.07       10.96      4.02 o 
  -9   5   2       68.82       74.85      4.07 o 
  -8   5   2       20.51       24.95      2.64 o 
  -7   5   2      458.14      429.73      7.28 o 
  -6   5   2      108.70      103.64      4.04 o 
  -5   5   2       77.27       72.80      2.67 o 
  -4   5   2      122.19      118.16      5.37 o 
  -3   5   2     1051.66     1025.43     17.89 o 
  -2   5   2     1419.61     1450.05     18.28 o 
  -1   5   2     1158.82     1148.36     17.33 o 
   0   5   2     1010.62     1011.82     12.17 o 
   1   5   2     1147.51     1127.75     13.39 o 
   2   5   2     1400.77     1416.03     18.19 o 
   3   5   2     1036.30     1046.67     16.12 o 
   4   5   2      119.21      117.92      4.02 o 
   5   5   2       84.56       79.74      2.75 o 
   6   5   2      106.81      106.11      4.37 o 
   7   5   2      460.42      441.04     13.41 o 
   8   5   2       20.10       27.79      4.12 o 
   9   5   2       67.25       64.63      5.56 o 
  10   5   2       13.24        8.20      3.99 o 
 -10   6   2       15.87       19.44      6.59 o 
  -9   6   2        5.87        7.92      2.75 o 
  -8   6   2      520.57      502.97      9.75 o 
  -7   6   2       33.34       40.42      3.04 o 
  -6   6   2      451.73      440.10      8.59 o 
  -5   6   2       71.04       70.23      3.00 o 
  -4   6   2      537.79      538.61      7.88 o 
  -3   6   2     1106.65     1149.81     15.39 o 
  -2   6   2     1176.53     1263.51     16.52 o 
  -1   6   2     1893.97     2003.05     28.79 o 
   0   6   2       25.86       26.23      1.86 o 
   1   6   2     1885.91     2036.42     24.80 o 
   2   6   2     1175.69     1265.84     16.58 o 
   3   6   2     1115.22     1142.73     21.90 o 
   4   6   2      528.22      525.70      9.01 o 
   5   6   2       72.62       71.49      2.71 o 
   6   6   2      455.87      447.51      8.00 o 
   7   6   2       32.52       35.26      4.38 o 
   8   6   2      522.67      499.95     14.53 o 
   9   6   2        5.74        4.83      3.39 o 
  10   6   2       14.97       17.33      4.55 o 
 -10   7   2        6.76       10.71      7.92 o 
  -9   7   2        8.17        9.84      2.31 o 
  -8   7   2       36.75       37.87      3.07 o 
  -7   7   2       70.79       66.65      4.90 o 
  -6   7   2      177.51      170.38      5.30 o 
  -5   7   2      126.87      126.00      3.65 o 
  -4   7   2       65.35       75.88      2.79 o 
  -3   7   2      429.78      476.10      7.97 o 
  -2   7   2     2142.96     2165.45     26.63 o 
  -1   7   2      118.19      111.28      3.28 o 
   0   7   2     3482.12     3538.53     41.86 o 
   1   7   2      118.85      113.78      3.30 o 
   2   7   2     2132.86     2168.01     26.69 o 
   3   7   2      426.41      463.23      9.71 o 
   4   7   2       68.65       74.65      3.05 o 
   5   7   2      130.85      128.03      3.67 o 
   6   7   2      178.91      177.74      4.80 o 
   7   7   2       70.45       66.27      5.53 o 
   8   7   2       36.97       37.94      4.91 o 
   9   7   2        7.40       14.65      5.73 o 
  10   7   2        6.34        1.66      3.90 o 
 -10   8   2       21.55       18.24      4.92 o 
  -9   8   2       13.13       12.64      2.54 o 
  -8   8   2      134.95      132.19      6.67 o 
  -7   8   2       79.59       79.94      5.16 o 
  -6   8   2       18.51       29.04      2.83 o 
  -5   8   2      192.34      190.05      4.53 o 
  -4   8   2      174.77      170.72      5.65 o 
  -3   8   2      536.63      528.50      8.75 o 
  -2   8   2      354.82      377.39      6.81 o 
  -1   8   2       29.32       26.07      2.78 o 
   0   8   2      199.39      187.21      5.67 o 
   1   8   2       30.96       31.07      1.95 o 
   2   8   2      358.93      382.97      8.06 o 
   3   8   2      524.21      527.38     10.02 o 
   4   8   2      172.28      176.52      4.66 o 
   5   8   2      196.02      197.94      4.80 o 
   6   8   2       17.58       19.02      2.72 o 
   7   8   2       79.72       81.62      6.03 o 
   8   8   2      133.01      119.29      7.48 o 
   9   8   2       13.94       12.95      4.35 o 
  10   8   2       21.80       13.33      4.57 o 
 -10   9   2        8.89       14.09      4.86 o 
  -9   9   2        7.22        6.13      2.56 o 
  -8   9   2        3.06        1.48      3.42 o 
  -7   9   2        4.93        2.81      2.89 o 
  -6   9   2       17.96       18.85      2.67 o 
  -5   9   2      601.89      586.21     14.08 o 
  -4   9   2       95.35       88.98      3.72 o 
  -3   9   2       33.93       28.73      2.25 o 
  -2   9   2      339.66      367.25      9.38 o 
  -1   9   2     1481.15     1572.87     24.66 o 
   0   9   2      556.02      675.15     29.70 o 
   1   9   2     1481.06     1573.60     20.23 o 
   2   9   2      330.41      371.95      7.85 o 
   3   9   2       36.67       37.82      2.79 o 
   4   9   2       97.90       91.40      3.58 o 
   5   9   2      600.97      574.16     15.66 o 
   6   9   2       17.95       11.41      3.89 o 
   7   9   2        6.00        3.47      3.16 o 
   8   9   2        2.74        3.61      3.48 o 
   9   9   2        7.80       12.61      4.36 o 
  10   9   2        9.05       11.86      4.97 o 
 -10  10   2       13.09       15.84      4.54 o 
  -9  10   2        6.51        2.59      3.58 o 
  -8  10   2       29.10       27.67      4.33 o 
  -7  10   2        4.41        2.38      3.05 o 
  -6  10   2      848.06      791.17     16.08 o 
  -5  10   2       77.54       79.90      3.29 o 
  -4  10   2      169.49      181.37      5.14 o 
  -3  10   2      311.89      339.29      6.76 o 
  -2  10   2      268.38      273.03      5.65 o 
  -1  10   2      487.96      498.09     10.27 o 
   0  10   2      221.42      225.12      8.08 o 
   1  10   2      495.44      495.77      9.17 o 
   2  10   2      262.96      265.84     13.43 o 
   3  10   2      309.54      347.15      9.44 o 
   4  10   2      165.74      169.70      5.99 o 
   5  10   2       76.81       81.85      3.57 o 
   6  10   2      857.58      790.67     19.94 o 
   7  10   2        4.23       10.53      3.88 o 
   8  10   2       27.32       17.27      5.05 o 
   9  10   2        6.74        2.90      4.29 o 
  10  10   2       13.09       12.58      4.81 o 
 -10  11   2       10.03       12.92      4.67 o 
  -9  11   2       19.22       16.23      4.40 o 
  -8  11   2       43.31       41.70      4.87 o 
  -7  11   2      120.96      123.03      6.47 o 
  -6  11   2      132.03      111.50      7.39 o 
  -5  11   2        4.10        2.77      1.80 o 
  -4  11   2      298.77      305.21      6.01 o 
  -3  11   2       56.71       65.45      3.13 o 
  -2  11   2      235.50      244.89      5.36 o 
  -1  11   2      248.28      271.24      9.07 o 
   0  11   2     2142.91     2012.22     37.05 o 
   1  11   2      244.77      284.07      9.16 o 
   2  11   2      225.99      243.11      8.15 o 
   3  11   2       57.79       64.08      3.71 o 
   4  11   2      299.34      307.14      8.33 o 
   5  11   2        4.77        3.83      1.89 o 
   6  11   2      132.79      120.45      7.53 o 
   7  11   2      121.31      128.82      9.06 o 
   8  11   2       41.92       50.07     14.05 o 
   9  11   2       19.01       17.97      4.98 o 
  10  11   2        9.57       10.44      4.92 o 
 -10  12   2        4.36        6.12      3.00 o 
  -9  12   2       22.41       19.61      8.44 o 
  -8  12   2       28.26       29.53      5.60 o 
  -7  12   2      186.15      167.46      7.39 o 
  -6  12   2      477.51      450.90     11.47 o 
  -5  12   2      154.85      162.01      7.04 o 
  -4  12   2      111.97      115.05      3.88 o 
  -3  12   2       95.81       96.95      4.46 o 
  -2  12   2      474.62      539.94     11.26 o 
  -1  12   2     1231.26     1223.11     25.15 o 
   0  12   2        0.57        0.38      3.88 o 
   1  12   2     1237.19     1237.61     35.05 o 
   2  12   2      469.88      524.55      9.12 o 
   3  12   2       95.17       97.57      8.81 o 
   4  12   2      110.03      111.04      7.60 o 
   5  12   2      152.39      149.59      5.69 o 
   6  12   2      476.32      447.17     14.40 o 
   7  12   2      184.84      174.53      9.24 o 
   8  12   2       27.88       27.41      6.98 o 
   9  12   2       20.91       23.49      7.36 o 
  10  12   2        4.37        8.40      4.91 o 
  -9  13   2       21.20       16.11      4.61 o 
  -8  13   2        4.20        1.24      3.59 o 
  -7  13   2      196.39      208.16      8.32 o 
  -6  13   2      118.96      118.19      6.08 o 
  -5  13   2      127.81      113.80      5.60 o 
  -4  13   2      122.95      128.63      4.16 o 
  -3  13   2      373.77      371.81      9.26 o 
  -2  13   2       39.23       42.57      6.37 o 
  -1  13   2      179.83      200.38      8.33 o 
   0  13   2        0.41        5.79      2.99 o 
   1  13   2      175.95      203.80     12.18 o 
   2  13   2       39.77       53.17      4.80 o 
   3  13   2      379.77      379.68      9.30 o 
   4  13   2      119.83      126.33      4.71 o 
   5  13   2      130.07      116.14      7.33 o 
   6  13   2      120.57      120.61     16.25 o 
   7  13   2      192.27      192.35      9.79 o 
   8  13   2        3.87        7.68      4.17 o 
   9  13   2       21.13       31.65      5.80 o 
  -9  14   2        1.16       -1.25      5.24 o 
  -8  14   2       30.90       37.86      5.04 o 
  -7  14   2       95.43       87.13      5.89 o 
  -6  14   2       66.59       77.52      5.19 o 
  -5  14   2        1.17        0.44      2.64 o 
  -4  14   2      246.11      232.43      7.36 o 
  -3  14   2      242.15      249.77      7.71 o 
  -2  14   2      325.73      315.46     10.73 o 
  -1  14   2      153.57      142.95     12.50 o 
   0  14   2      408.24      396.47     22.63 o 
   1  14   2      155.51      134.66      7.07 o 
   2  14   2      323.36      304.09     10.43 o 
   3  14   2      240.36      241.71     11.00 o 
   4  14   2      256.84      247.01     11.20 o 
   5  14   2        1.08       -4.05      4.05 o 
   6  14   2       61.69       73.62      6.68 o 
   7  14   2       96.57       80.34      7.00 o 
   8  14   2       30.94       27.82      5.83 o 
   9  14   2        1.04        1.46      5.34 o 
  -9  15   2       26.68       30.11     13.58 o 
  -8  15   2       29.09       17.24      5.45 o 
  -7  15   2        6.71        1.11      5.32 o 
  -6  15   2      124.56      124.40      7.87 o 
  -5  15   2       22.09       20.23      4.48 o 
  -4  15   2       11.58       12.16      2.96 o 
  -3  15   2       27.96       26.06      4.66 o 
  -2  15   2      485.23      472.31     13.83 o 
  -1  15   2        4.09        6.99      4.62 o 
   0  15   2        6.30        9.51      3.48 o 
   1  15   2        3.81        7.24      3.48 o 
   2  15   2      490.04      480.57     13.81 o 
   3  15   2       27.06       18.93      4.13 o 
   4  15   2       10.47       13.18      2.93 o 
   5  15   2       22.08       21.74      5.22 o 
   6  15   2      123.90      136.67      8.29 o 
   7  15   2        7.06       13.02      4.63 o 
   8  15   2       27.92       31.03      5.81 o 
   9  15   2       26.93       32.99      6.34 o 
  -9  16   2       55.67       75.47      8.13 o 
  -8  16   2       13.53       10.34      5.10 o 
  -7  16   2       15.15       21.93     14.88 o 
  -6  16   2       41.87       35.41      5.44 o 
  -5  16   2       12.80        7.05      6.64 o 
  -4  16   2       65.04       57.40      6.42 o 
  -3  16   2      156.83      166.98      8.44 o 
  -2  16   2       37.56       46.97      5.21 o 
  -1  16   2      470.11      454.92     13.91 o 
   0  16   2      161.77      141.22      7.64 o 
   1  16   2      463.82      455.11     13.88 o 
   2  16   2       36.16       45.31      5.16 o 
   3  16   2      155.48      168.71      8.35 o 
   4  16   2       66.80       55.42      5.65 o 
   5  16   2       12.76        9.03      3.99 o 
   6  16   2       41.09       38.16      5.59 o 
   7  16   2       14.89       17.53      8.22 o 
   8  16   2       13.28       15.87      5.31 o 
   9  16   2       54.82       66.71      7.71 o 
  -9  17   2       66.10       64.45     12.61 o 
  -8  17   2        8.24        8.37      5.31 o 
  -7  17   2      182.10      175.18      9.80 o 
  -6  17   2       25.55       25.87      7.23 o 
  -5  17   2      109.09      107.61      8.48 o 
  -4  17   2       20.28       22.18      4.60 o 
  -3  17   2      185.27      187.86     16.38 o 
  -2  17   2       66.76       64.19      8.61 o 
  -1  17   2       47.30       57.69      5.82 o 
   0  17   2      122.62      126.76      7.60 o 
   1  17   2       47.26       62.89      6.04 o 
   2  17   2       64.73       62.64     11.41 o 
   3  17   2      181.80      183.88      9.01 o 
   4  17   2       20.90       18.02      4.42 o 
   5  17   2      109.73      111.08      7.74 o 
   6  17   2       25.06       33.15      5.98 o 
   7  17   2      184.43      198.92     10.75 o 
   8  17   2        8.45       13.81      9.45 o 
   9  17   2       65.14       73.19     12.54 o 
  -8  18   2       84.23       89.42      8.29 o 
  -7  18   2        5.87       11.24     10.70 o 
  -6  18   2       41.83       44.50      5.96 o 
  -5  18   2       28.53       28.61      5.09 o 
  -4  18   2       78.52       71.56      5.68 o 
  -3  18   2        5.25        2.86      3.75 o 
  -2  18   2       99.71       81.45     11.39 o 
  -1  18   2      646.12      603.86     52.50 o 
   0  18   2        6.43       10.79      4.36 o 
   1  18   2      641.15      595.80     17.37 o 
   2  18   2       98.15       85.29      6.81 o 
   3  18   2        5.38       12.14      3.06 o 
   4  18   2       78.23       66.56      6.15 o 
   5  18   2       29.15       25.44      5.04 o 
   6  18   2       44.96       49.26      6.46 o 
   7  18   2        5.95        9.83      5.01 o 
   8  18   2       83.56       99.88      8.83 o 
  -8  19   2       12.33       19.28      7.99 o 
  -7  19   2       18.37       16.60      5.41 o 
  -6  19   2        6.53       -3.88      6.78 o 
  -5  19   2       20.99       25.42      4.78 o 
  -4  19   2       63.46       72.37      9.90 o 
  -3  19   2       25.52       25.70      5.15 o 
  -2  19   2       55.60       57.48      6.25 o 
  -1  19   2       11.41       17.44      9.53 o 
   0  19   2      640.23      643.47     18.41 o 
   1  19   2       11.70       15.54      4.69 o 
   2  19   2       52.05       52.44      6.08 o 
   3  19   2       26.47       19.26      3.61 o 
   4  19   2       63.49       71.10      6.66 o 
   5  19   2       20.94       12.02      4.48 o 
   6  19   2        6.55        5.69      4.38 o 
   7  19   2       17.76       10.67      6.60 o 
   8  19   2       12.93       14.08      5.45 o 
  -8  20   2       20.44       26.23      8.86 o 
  -7  20   2        6.43        7.24      7.47 o 
  -6  20   2       11.98       19.53      8.08 o 
  -5  20   2       52.80       45.76      9.20 o 
  -4  20   2        0.52       -3.51      5.62 o 
  -3  20   2       28.66       45.17      9.31 o 
  -2  20   2       55.95       58.46      6.42 o 
  -1  20   2       17.91       25.20      5.21 o 
   0  20   2        0.90        1.67      4.02 o 
   1  20   2       18.30       27.49      5.48 o 
   2  20   2       56.53       61.90      6.53 o 
   3  20   2       27.50       36.53      5.21 o 
   4  20   2        0.72        3.71      3.67 o 
   5  20   2       53.43       52.47      6.41 o 
   6  20   2       12.43       18.16      5.27 o 
   7  20   2        6.14        3.06      6.36 o 
   8  20   2       20.60       22.19      8.04 o 
  -7  21   2       26.88       29.34      9.38 o 
  -6  21   2       10.90       22.04      8.31 o 
  -5  21   2      105.03       93.34     12.11 o 
  -4  21   2       10.82        6.47      7.56 o 
  -3  21   2       12.62       12.95      7.28 o 
  -2  21   2       41.54       37.19      5.98 o 
  -1  21   2       58.11       47.11     15.80 o 
   0  21   2       25.49       30.22      5.66 o 
   1  21   2       57.76       57.95      6.68 o 
   2  21   2       42.42       42.67      7.02 o 
   3  21   2       12.09       16.88      4.55 o 
   4  21   2       11.23       15.04      4.86 o 
   5  21   2      105.33      115.23      9.98 o 
   6  21   2       10.97        1.35      4.28 o 
   7  21   2       27.20       38.29     14.43 o 
  -7  22   2       11.80        1.98      7.67 o 
  -6  22   2       98.35       97.64     12.48 o 
  -5  22   2        7.23       14.27      8.33 o 
  -4  22   2       68.26       65.06     10.79 o 
  -3  22   2       10.09       -1.64      6.58 o 
  -2  22   2       32.87       26.20      5.90 o 
  -1  22   2       63.25       52.23      6.62 o 
   0  22   2       27.97       24.82      5.61 o 
   1  22   2       63.44       68.21      7.27 o 
   2  22   2       32.85       42.78      7.13 o 
   3  22   2        9.51        7.97      4.30 o 
   4  22   2       68.33       68.27      6.99 o 
   5  22   2        7.48        9.46      4.95 o 
   6  22   2       98.81      102.93      8.95 o 
   7  22   2       11.60       12.54      5.66 o 
  -6  23   2       12.93        1.59      7.63 o 
  -5  23   2        1.94        8.92      7.83 o 
  -4  23   2       27.38       42.18      9.81 o 
  -3  23   2        5.55        3.44      6.78 o 
  -2  23   2      160.63      163.66     15.05 o 
  -1  23   2        7.19        2.13      5.43 o 
   0  23   2      157.13      135.28      9.42 o 
   1  23   2        7.42        6.81      5.85 o 
   2  23   2      159.74      181.60     15.46 o 
   3  23   2        5.40        4.90      5.28 o 
   4  23   2       27.31       30.18     11.69 o 
   5  23   2        2.01        3.11      4.99 o 
   6  23   2       12.96       10.03      5.35 o 
  -6  24   2       15.82       16.46      9.15 o 
  -5  24   2        4.80       23.61      9.06 o 
  -4  24   2       51.31       73.74     12.32 o 
  -3  24   2       24.48       33.08      9.90 o 
  -2  24   2       16.07       10.18      7.72 o 
  -1  24   2       29.57       32.41      6.32 o 
   0  24   2        0.24        2.99      4.89 o 
   1  24   2       29.16       39.52     13.69 o 
   2  24   2       16.19        0.09      7.15 o 
   3  24   2       24.20       24.54      5.57 o 
   4  24   2       51.28       71.85     11.17 o 
   5  24   2        4.89        7.12      7.65 o 
   6  24   2       16.46       11.36      5.65 o 
  -5  25   2       18.60       34.17     10.36 o 
  -4  25   2        7.53       19.12      9.42 o 
  -3  25   2       36.62       37.18     10.34 o 
  -2  25   2        6.81        6.15      7.51 o 
  -1  25   2        3.15        4.42      5.37 o 
   0  25   2        3.51        6.15      5.17 o 
   1  25   2        3.03        3.67      7.44 o 
   2  25   2        6.75       -2.38      8.16 o 
   3  25   2       37.18       21.95     13.96 o 
   4  25   2        7.65        8.30      5.13 o 
   5  25   2       19.14       23.81      9.45 o 
  -4  26   2       44.34       58.60     12.52 o 
  -3  26   2        5.88        5.99      8.33 o 
  -2  26   2        6.88       11.50      8.20 o 
  -1  26   2        9.31       15.34      9.17 o 
   0  26   2        3.78        7.41      5.48 o 
   1  26   2        9.44       30.85      9.49 o 
   2  26   2        6.54       21.08      9.68 o 
   3  26   2        5.60        8.83      8.99 o 
   4  26   2       44.11       43.16     11.22 o 
  -4  27   2        1.06        1.68      8.99 o 
  -3  27   2        8.03       28.93     10.65 o 
  -2  27   2       62.72       65.61     12.52 o 
  -1  27   2       14.28       12.66      9.29 o 
   0  27   2       14.33        9.65      6.31 o 
   1  27   2       14.06       13.34      9.56 o 
   2  27   2       62.56       68.80     12.79 o 
   3  27   2        7.88        7.08      9.24 o 
   4  27   2        0.96        9.06      9.72 o 
  -2  28   2        7.57       10.18      9.31 o 
  -1  28   2       34.78       23.58     10.72 o 
   1  28   2       34.06       18.23     10.11 o 
   2  28   2        7.62       21.92     10.88 o 
   0   0   3     3616.60     3831.48     63.92 o 
   1   0   3        5.37        1.33      1.45 o 
   2   0   3       56.83       48.36      2.30 o 
   3   0   3     1516.01     1620.15     18.64 o 
   4   0   3        0.01        0.56      1.30 o 
   5   0   3        9.57        7.32      1.60 o 
   6   0   3       41.98       36.30      2.48 o 
   7   0   3       83.74       93.30      4.60 o 
   8   0   3        3.96        4.89      2.60 o 
   9   0   3      221.57      229.63      7.37 o 
  10   0   3        0.01       -2.53      2.53 o 
 -10   1   3       17.57       19.81      3.28 o 
  -9   1   3       75.90       89.55      4.90 o 
  -8   1   3      131.57      128.99      5.52 o 
  -7   1   3       94.25       94.62      4.66 o 
  -6   1   3       38.36       38.89      2.38 o 
  -5   1   3      101.60      115.27      4.13 o 
  -4   1   3       16.57       17.72      1.76 o 
  -3   1   3      196.01      198.34      4.31 o 
  -2   1   3       47.55       40.14      2.42 o 
  -1   1   3      550.35      562.94      8.21 o 
   0   1   3        3.29       -1.73      1.93 o 
   1   1   3      558.96      577.77      7.55 o 
   2   1   3       45.68       39.55      1.96 o 
   3   1   3      188.88      186.94      3.86 o 
   4   1   3       15.01       20.47      1.93 o 
   5   1   3      100.11      110.01      6.16 o 
   6   1   3       39.86       39.44      2.33 o 
   7   1   3       93.67       83.22      4.48 o 
   8   1   3      128.52      121.34      7.59 o 
   9   1   3       76.61       77.88      4.93 o 
  10   1   3       17.56       16.93      4.03 o 
 -10   2   3       19.22       16.93      3.36 o 
  -9   2   3       62.23       67.20      5.87 o 
  -8   2   3        5.33        5.63      2.51 o 
  -7   2   3       75.91       77.71      6.68 o 
  -6   2   3       44.06       43.48      2.35 o 
  -5   2   3      107.45      109.44      3.44 o 
  -4   2   3      546.13      548.37      8.23 o 
  -3   2   3      615.87      642.02      9.16 o 
  -2   2   3      582.98      563.59      8.11 o 
  -1   2   3       28.75       28.33      3.60 o 
   0   2   3      243.92      248.95      5.54 o 
   1   2   3       28.24       30.43      1.85 o 
   2   2   3      572.67      550.51      7.36 o 
   3   2   3      624.49      652.30      8.23 o 
   4   2   3      551.67      554.66      7.57 o 
   5   2   3      105.88      105.17      3.97 o 
   6   2   3       44.78       40.46      2.38 o 
   7   2   3       75.34       77.07      4.46 o 
   8   2   3        6.55        7.31      2.70 o 
   9   2   3       60.65       69.06      8.35 o 
  10   2   3       19.04       17.14      5.02 o 
 -10   3   3       38.89       49.79      4.39 o 
  -9   3   3        1.04       -3.19      3.19 o 
  -8   3   3        2.67        1.65      2.33 o 
  -7   3   3       24.53       27.95      3.09 o 
  -6   3   3      122.89      123.06      3.62 o 
  -5   3   3       97.13      104.39      3.43 o 
  -4   3   3      139.95      138.56      3.77 o 
  -3   3   3       91.37       87.24      3.07 o 
  -2   3   3      361.47      386.11      8.30 o 
  -1   3   3      749.46      700.79     10.86 o 
   0   3   3     1650.84     1683.88     33.66 o 
   1   3   3      757.32      724.39      8.93 o 
   2   3   3      346.22      379.94      8.22 o 
   3   3   3       89.92       86.73      2.92 o 
   4   3   3      135.63      143.28      3.55 o 
   5   3   3      103.45      104.93      3.57 o 
   6   3   3      125.94      116.53      3.70 o 
   7   3   3       22.51       22.46      3.76 o 
   8   3   3        3.26        6.55      2.67 o 
   9   3   3        1.25       -2.39      2.39 o 
  10   3   3       39.77       52.67      5.54 o 
 -10   4   3       52.47       55.08      4.19 o 
  -9   4   3       72.32       80.46      4.69 o 
  -8   4   3        0.52        0.00      2.28 o 
  -7   4   3        3.41        3.42      2.29 o 
  -6   4   3       51.49       49.73      3.10 o 
  -5   4   3      261.79      250.98      5.17 o 
  -4   4   3       12.37       12.32      1.92 o 
  -3   4   3       32.81       32.22      2.35 o 
  -2   4   3     1223.85     1233.61     19.39 o 
  -1   4   3      188.25      193.97      4.86 o 
   0   4   3      398.32      422.29      8.89 o 
   1   4   3      172.80      168.32      4.15 o 
   2   4   3     1211.20     1234.45     15.01 o 
   3   4   3       37.29       37.31      1.93 o 
   4   4   3       11.22       15.04      2.25 o 
   5   4   3      261.35      248.93      4.68 o 
   6   4   3       52.36       50.55      3.02 o 
   7   4   3        3.50        0.31      2.33 o 
   8   4   3        0.56        0.77      2.89 o 
   9   4   3       72.36       80.52      4.85 o 
  10   4   3       51.46       58.63      5.90 o 
 -10   5   3       25.74       32.30      3.64 o 
  -9   5   3       88.81       90.86      4.98 o 
  -8   5   3      217.97      213.67      7.13 o 
  -7   5   3       75.40       82.56      5.36 o 
  -6   5   3       69.71       66.51      3.37 o 
  -5   5   3       28.80       37.75      2.63 o 
  -4   5   3      208.90      231.39      5.55 o 
  -3   5   3      175.68      157.91      4.85 o 
  -2   5   3      359.52      362.11      9.30 o 
  -1   5   3     1146.73     1233.15     22.68 o 
   0   5   3       82.37       98.80      4.78 o 
   1   5   3     1140.93     1183.11     16.53 o 
   2   5   3      354.98      346.63      6.18 o 
   3   5   3      176.71      166.99      4.03 o 
   4   5   3      205.79      225.25      4.84 o 
   5   5   3       26.51       27.67      1.81 o 
   6   5   3       71.53       70.44      4.29 o 
   7   5   3       72.82       74.01      6.54 o 
   8   5   3      218.88      223.86      7.35 o 
   9   5   3       89.48       99.31     10.94 o 
  10   5   3       25.14       25.26      9.73 o 
 -10   6   3       70.98       83.36      4.96 o 
  -9   6   3       96.76      110.40      8.33 o 
  -8   6   3       41.82       38.86      3.71 o 
  -7   6   3      142.23      136.26      5.67 o 
  -6   6   3      288.56      289.10     10.46 o 
  -5   6   3      234.56      221.73     10.07 o 
  -4   6   3       89.70       90.89      3.69 o 
  -3   6   3       46.83       38.35      2.54 o 
  -2   6   3      209.89      199.70      5.16 o 
  -1   6   3       42.68       41.04      3.20 o 
   0   6   3      387.16      386.94     12.24 o 
   1   6   3       43.90       44.95      3.22 o 
   2   6   3      214.40      202.76      5.20 o 
   3   6   3       48.90       46.45      2.45 o 
   4   6   3       86.13       87.55      3.37 o 
   5   6   3      240.82      234.23      4.27 o 
   6   6   3      289.39      309.31      8.45 o 
   7   6   3      143.87      138.98      9.58 o 
   8   6   3       41.50       47.05      6.09 o 
   9   6   3       95.11       98.23      9.79 o 
  10   6   3       71.03       85.58      7.26 o 
 -10   7   3       47.88       54.40      4.28 o 
  -9   7   3       65.62       65.66      4.49 o 
  -8   7   3       25.82       36.65      4.17 o 
  -7   7   3       30.09       38.06      3.59 o 
  -6   7   3       51.99       50.55      8.53 o 
  -5   7   3       47.78       45.80      3.10 o 
  -4   7   3      257.73      277.83      6.27 o 
  -3   7   3       46.88       42.18      3.07 o 
  -2   7   3      528.66      543.23      9.25 o 
  -1   7   3     1098.72     1161.25     18.90 o 
   0   7   3      784.85      741.49     20.56 o 
   1   7   3     1084.59     1141.60     23.10 o 
   2   7   3      537.49      564.10     12.43 o 
   3   7   3       50.23       48.34      2.82 o 
   4   7   3      253.02      271.53      5.80 o 
   5   7   3       49.39       50.51      3.39 o 
   6   7   3       51.40       59.21      5.37 o 
   7   7   3       31.30       26.81      4.66 o 
   8   7   3       25.26       31.99      5.02 o 
   9   7   3       66.17       74.04      6.73 o 
  10   7   3       46.74       51.60      6.37 o 
 -10   8   3       29.22       35.71      4.05 o 
  -9   8   3        7.21        7.91      3.13 o 
  -8   8   3        9.24       13.19      3.64 o 
  -7   8   3       63.85       51.21      5.44 o 
  -6   8   3       62.48       54.39      5.36 o 
  -5   8   3       10.30       13.97      3.80 o 
  -4   8   3      169.53      164.56      6.26 o 
  -3   8   3      177.61      183.60      4.95 o 
  -2   8   3      228.31      231.98      5.89 o 
  -1   8   3      128.38      133.23      6.41 o 
   0   8   3       14.67       14.64      3.21 o 
   1   8   3      139.70      142.21      6.49 o 
   2   8   3      225.43      228.15      6.69 o 
   3   8   3      168.98      154.76      4.88 o 
   4   8   3      168.56      150.14      8.12 o 
   5   8   3        9.83       12.76      1.96 o 
   6   8   3       61.38       60.34      5.56 o 
   7   8   3       61.95       58.41      6.33 o 
   8   8   3        8.90       13.93      4.20 o 
   9   8   3        6.26        3.59      5.74 o 
  10   8   3       29.99       37.66      6.00 o 
 -10   9   3       21.15       27.70      3.83 o 
  -9   9   3       18.36       22.51      3.61 o 
  -8   9   3       36.03       36.84      5.45 o 
  -7   9   3       35.92       38.67      5.09 o 
  -6   9   3      260.81      234.52      9.77 o 
  -5   9   3       65.62       68.41      4.09 o 
  -4   9   3      134.25      138.01      6.13 o 
  -3   9   3      833.07      795.64     12.47 o 
  -2   9   3       37.34       42.37      3.68 o 
  -1   9   3       97.18      109.18      7.72 o 
   0   9   3      533.15      593.98     14.82 o 
   1   9   3       98.00      117.30      4.40 o 
   2   9   3       34.65       42.05      4.66 o 
   3   9   3      839.56      799.82     17.81 o 
   4   9   3      131.41      136.29      4.54 o 
   5   9   3       65.85       64.50      4.00 o 
   6   9   3      258.06      243.94     10.19 o 
   7   9   3       34.87       34.41      5.22 o 
   8   9   3       37.34       40.43      5.83 o 
   9   9   3       17.54       13.65     11.20 o 
  10   9   3       21.42       25.59      5.77 o 
 -10  10   3        3.74        2.14      3.19 o 
  -9  10   3        2.56        0.96      2.95 o 
  -8  10   3       80.91       91.84     13.33 o 
  -7  10   3       37.30       42.89      5.43 o 
  -6  10   3       53.37       54.50      8.08 o 
  -5  10   3      233.75      218.50      9.04 o 
  -4  10   3      241.58      248.34      6.54 o 
  -3  10   3        4.82        3.65      1.89 o 
  -2  10   3       81.97       77.59      3.79 o 
  -1  10   3       21.59       23.02      2.17 o 
   0  10   3       24.44       34.94      7.74 o 
   1  10   3       22.42       21.49      3.69 o 
   2  10   3       78.86       82.17      5.29 o 
   3  10   3        5.51        2.41      2.75 o 
   4  10   3      240.50      251.93      7.26 o 
   5  10   3      236.35      225.10     16.02 o 
   6  10   3       53.11       45.11      5.38 o 
   7  10   3       38.14       37.80      5.42 o 
   8  10   3       80.99       92.50      7.56 o 
   9  10   3        2.80       14.96      6.69 o 
  10  10   3        3.55        6.64      4.91 o 
  -9  11   3       38.74       40.31      4.83 o 
  -8  11   3      167.08      167.28      9.38 o 
  -7  11   3       42.89       41.00      5.51 o 
  -6  11   3       37.01       41.67      5.13 o 
  -5  11   3      190.79      197.09      8.72 o 
  -4  11   3      469.83      477.81      9.26 o 
  -3  11   3      256.69      269.71      7.81 o 
  -2  11   3      466.84      466.59      9.70 o 
  -1  11   3       43.37       51.15      2.79 o 
   0  11   3       93.85       95.95      3.77 o 
   1  11   3       42.22       49.99      3.08 o 
   2  11   3      467.70      459.44     14.17 o 
   3  11   3      249.80      246.82      7.46 o 
   4  11   3      474.45      469.16     10.60 o 
   5  11   3      192.44      195.76      9.23 o 
   6  11   3       37.65       34.46      5.13 o 
   7  11   3       44.76       38.31      5.82 o 
   8  11   3      166.00      163.15      9.43 o 
   9  11   3       38.13       35.29      5.97 o 
  -9  12   3       12.38       14.46      6.57 o 
  -8  12   3        1.92       11.90      4.57 o 
  -7  12   3       20.89        7.63      4.19 o 
  -6  12   3       77.69       72.11      6.24 o 
  -5  12   3      191.94      205.01      8.86 o 
  -4  12   3      331.41      324.92      8.56 o 
  -3  12   3      235.83      253.11      6.27 o 
  -2  12   3       46.63       45.98      2.99 o 
  -1  12   3      834.31      866.16     20.02 o 
   0  12   3      358.97      387.74     12.05 o 
   1  12   3      819.52      844.17     24.64 o 
   2  12   3       45.72       39.10      3.23 o 
   3  12   3      232.38      251.08     16.94 o 
   4  12   3      327.99      323.38     10.58 o 
   5  12   3      193.46      184.22     10.98 o 
   6  12   3       76.42       92.18      7.35 o 
   7  12   3       21.07       16.10      4.77 o 
   8  12   3        1.80        0.26      6.68 o 
   9  12   3       12.32       14.40      8.75 o 
  -9  13   3        5.61        2.00      4.95 o 
  -8  13   3       87.61       82.69      8.41 o 
  -7  13   3       16.25       10.08      4.29 o 
  -6  13   3       35.50       35.60      8.72 o 
  -5  13   3      626.48      613.62     36.11 o 
  -4  13   3       43.83       35.37      3.62 o 
  -3  13   3       71.21       73.33      5.76 o 
  -2  13   3      278.86      296.21      7.10 o 
  -1  13   3       73.05       80.80      6.00 o 
   0  13   3      251.64      259.19     10.02 o 
   1  13   3       73.05       79.79      5.93 o 
   2  13   3      278.27      290.98      7.52 o 
   3  13   3       67.13       70.36      5.49 o 
   4  13   3       45.76       31.95      4.35 o 
   5  13   3      629.76      587.46     19.71 o 
   6  13   3       34.72       38.82     12.74 o 
   7  13   3       17.28       20.99      9.25 o 
   8  13   3       85.01      100.01      8.23 o 
   9  13   3        5.29        4.54      4.84 o 
  -9  14   3       24.09       32.93      6.30 o 
  -8  14   3       33.21       38.31      6.81 o 
  -7  14   3       33.16       29.96      5.37 o 
  -6  14   3       20.34       15.56      4.30 o 
  -5  14   3       58.46       66.37      5.75 o 
  -4  14   3       16.04       13.58      2.96 o 
  -3  14   3      168.04      174.76      5.93 o 
  -2  14   3      144.21      149.49      7.97 o 
  -1  14   3      254.58      252.76     10.26 o 
   0  14   3       58.97       46.76      5.16 o 
   1  14   3      252.92      245.70      9.96 o 
   2  14   3      143.39      150.85      7.81 o 
   3  14   3      169.49      159.75      8.09 o 
   4  14   3       17.51       12.21      3.78 o 
   5  14   3       56.45       58.29      6.26 o 
   6  14   3       22.28       23.24      5.88 o 
   7  14   3       31.97       37.65      5.90 o 
   8  14   3       32.84       39.74      6.40 o 
   9  14   3       24.68       24.37      6.08 o 
  -9  15   3       22.73       27.34      8.38 o 
  -8  15   3        0.96        0.87      4.70 o 
  -7  15   3       44.16       42.54      6.15 o 
  -6  15   3        3.21        4.79      4.07 o 
  -5  15   3       67.44       72.05      5.94 o 
  -4  15   3      183.54      190.64      8.15 o 
  -3  15   3      111.23      112.87      7.27 o 
  -2  15   3       58.15       63.98      5.95 o 
  -1  15   3      202.35      166.68      8.49 o 
   0  15   3      165.01      151.00      8.80 o 
   1  15   3      206.22      187.29      8.91 o 
   2  15   3       53.35       57.10      5.68 o 
   3  15   3      112.17      100.24      6.82 o 
   4  15   3      183.41      172.79     11.56 o 
   5  15   3       65.94       69.24      6.58 o 
   6  15   3        3.31        5.88      4.08 o 
   7  15   3       43.66       35.68      6.00 o 
   8  15   3        1.05        7.34      4.73 o 
   9  15   3       22.55       31.65      7.28 o 
  -8  16   3        6.28       -0.09      6.51 o 
  -7  16   3        7.98        5.51      6.44 o 
  -6  16   3        4.32       10.49      6.21 o 
  -5  16   3       40.46       41.30      8.08 o 
  -4  16   3       31.92       40.54      8.08 o 
  -3  16   3       14.29        4.16      4.09 o 
  -2  16   3      213.86      201.63      9.61 o 
  -1  16   3      460.50      447.78     14.29 o 
   0  16   3       86.96       73.34      7.65 o 
   1  16   3      460.85      458.41     14.41 o 
   2  16   3      212.15      213.29      9.72 o 
   3  16   3       15.56       10.79      4.03 o 
   4  16   3       30.16       29.37      6.25 o 
   5  16   3       39.81       40.20      5.82 o 
   6  16   3        4.84        7.19      4.55 o 
   7  16   3        7.96        6.77      4.58 o 
   8  16   3        6.52       10.89      5.51 o 
  -8  17   3       28.01       25.29      8.63 o 
  -7  17   3       79.74      105.49     11.95 o 
  -6  17   3       20.11       25.16      7.69 o 
  -5  17   3       59.09       49.40      8.99 o 
  -4  17   3      118.91      103.97     11.61 o 
  -3  17   3      295.85      288.81     24.37 o 
  -2  17   3      240.68      223.02     10.40 o 
  -1  17   3      178.13      182.75     13.74 o 
   0  17   3       30.60       38.13      5.54 o 
   1  17   3      176.57      167.91      9.10 o 
   2  17   3      240.38      233.15     10.44 o 
   3  17   3      295.42      301.08     11.63 o 
   4  17   3      121.38      108.80      7.79 o 
   5  17   3       58.26       59.99      6.57 o 
   6  17   3       21.18       14.37      4.93 o 
   7  17   3       80.22       92.57      8.36 o 
   8  17   3       27.89       23.05      6.02 o 
  -8  18   3        6.14        6.40      7.51 o 
  -7  18   3       39.02       55.75     10.15 o 
  -6  18   3       97.47       91.79     11.13 o 
  -5  18   3        0.70        5.78      6.19 o 
  -4  18   3       92.16       81.61     10.49 o 
  -3  18   3       64.69       48.37      5.88 o 
  -2  18   3        0.62        2.00      4.10 o 
  -1  18   3      217.52      231.99     10.70 o 
   0  18   3      228.44      224.92     24.85 o 
   1  18   3      218.95      228.29     10.58 o 
   2  18   3        0.40        6.46      4.03 o 
   3  18   3       64.30       52.45      8.88 o 
   4  18   3       94.92       73.08      6.73 o 
   5  18   3        0.92       -3.53      3.53 o 
   6  18   3       97.42       93.65     11.71 o 
   7  18   3       39.16       40.78     10.94 o 
   8  18   3        5.75        6.81      5.09 o 
  -7  19   3        1.80       13.20      7.88 o 
  -6  19   3        1.18        6.62      6.62 o 
  -5  19   3        8.75       -0.96      6.74 o 
  -4  19   3       37.85       45.89      9.15 o 
  -3  19   3        3.35        3.53      6.35 o 
  -2  19   3      265.73      268.80     11.62 o 
  -1  19   3      134.76      127.25      8.56 o 
   0  19   3      134.58      145.74     12.60 o 
   1  19   3      132.42      123.17     11.47 o 
   2  19   3      264.65      273.28     25.12 o 
   3  19   3        3.27       -1.39      5.76 o 
   4  19   3       36.41       34.40      5.70 o 
   5  19   3        8.27        5.90      4.16 o 
   6  19   3        1.13        6.04      4.43 o 
   7  19   3        1.75        4.96      6.75 o 
  -7  20   3       20.95       29.96      8.76 o 
  -6  20   3       16.95       16.28      8.45 o 
  -5  20   3        6.74        0.07      6.69 o 
  -4  20   3       20.37       16.28      7.97 o 
  -3  20   3       99.78      108.07     12.13 o 
  -2  20   3       12.76       15.51      4.94 o 
  -1  20   3       12.81       10.00     10.08 o 
   0  20   3       10.85       16.15      5.17 o 
   1  20   3       14.72        4.44      6.04 o 
   2  20   3       12.79       23.07      5.36 o 
   3  20   3       98.53       89.13     11.68 o 
   4  20   3       21.12       24.34      5.52 o 
   5  20   3        6.47        8.37      4.77 o 
   6  20   3       17.35       20.61      5.54 o 
   7  20   3       20.82       23.44      6.31 o 
  -7  21   3       19.51       26.32      9.42 o 
  -6  21   3       27.97       32.92      9.83 o 
  -5  21   3       30.19       29.98      9.06 o 
  -4  21   3       21.85       22.08      8.40 o 
  -3  21   3       79.21       82.00     11.82 o 
  -2  21   3        9.66        9.89      5.15 o 
  -1  21   3        1.59        5.10      4.72 o 
   0  21   3       57.89       52.84      6.75 o 
   1  21   3        1.66       -1.10      4.11 o 
   2  21   3        9.89        6.80     10.34 o 
   3  21   3       79.78       69.57     10.79 o 
   4  21   3       21.29       28.11      5.72 o 
   5  21   3       30.49       32.48      6.15 o 
   6  21   3       28.65       30.34      6.33 o 
   7  21   3       19.06       26.39      6.53 o 
  -6  22   3       56.24       41.05     10.65 o 
  -5  22   3       63.54       57.41     11.11 o 
  -4  22   3       76.36       91.17     12.25 o 
  -3  22   3        6.17       -2.87      7.26 o 
  -2  22   3       29.32       35.01      9.79 o 
  -1  22   3       14.01       17.54      6.89 o 
   0  22   3        4.94       13.16      7.43 o 
   1  22   3       13.39       16.79      7.09 o 
   2  22   3       28.99       27.96      8.51 o 
   3  22   3        6.61       14.89      8.33 o 
   4  22   3       76.18       72.27      7.59 o 
   5  22   3       64.14       62.54     16.60 o 
   6  22   3       56.67       59.96      7.74 o 
  -6  23   3        4.37       13.39      9.11 o 
  -5  23   3       30.95       37.88     10.31 o 
  -4  23   3       10.34       11.41      8.13 o 
  -3  23   3       55.88       47.08     10.36 o 
  -2  23   3       76.46       75.63     12.16 o 
  -1  23   3       13.78       20.08     13.45 o 
   0  23   3      232.47      237.63     12.29 o 
   1  23   3       13.17        4.76      9.83 o 
   2  23   3       75.29       83.14     12.11 o 
   3  23   3       54.62       64.27     11.52 o 
   4  23   3       10.62       12.76      5.22 o 
   5  23   3       31.47       36.18      6.65 o 
   6  23   3        4.31        3.77      5.37 o 
  -5  24   3        1.94       -7.54      7.54 o 
  -4  24   3       33.16       22.81      9.47 o 
  -3  24   3       23.70       38.95     10.34 o 
  -2  24   3       12.04       20.15      8.95 o 
  -1  24   3       39.46       53.53      8.63 o 
   0  24   3       11.45       21.60     12.44 o 
   1  24   3       37.75       29.23      9.88 o 
   2  24   3       11.56        6.15      8.40 o 
   3  24   3       23.30       27.85      5.96 o 
   4  24   3       33.47       23.70      6.13 o 
   5  24   3        2.05        3.29      5.21 o 
  -4  25   3        5.97        9.65      9.68 o 
  -3  25   3        0.79       -6.60      8.24 o 
  -2  25   3        1.21        3.82      7.85 o 
  -1  25   3        2.54       18.92      8.95 o 
   0  25   3        6.91       16.00      6.24 o 
   1  25   3        2.52        2.64      7.88 o 
   2  25   3        1.28       -0.20      8.08 o 
   3  25   3        0.96       -3.98      3.98 o 
   4  25   3        5.94        7.56      9.88 o 
  -4  26   3        7.15        4.71      9.04 o 
  -3  26   3       26.71       24.18     10.86 o 
  -2  26   3        9.81       18.03      9.65 o 
  -1  26   3        1.44       -4.89      8.15 o 
   0  26   3        1.66        3.76      7.84 o 
   1  26   3        1.47       -7.24      7.24 o 
   2  26   3        9.95       15.53      9.58 o 
   3  26   3       26.34       26.31      6.39 o 
   4  26   3        6.95        4.48      6.39 o 
  -2  27   3        6.80        3.30      9.79 o 
  -1  27   3        1.97        7.33      8.95 o 
   1  27   3        1.98       14.16     10.18 o 
   2  27   3        7.14       12.43      9.27 o 
   0   0   4     3410.42     3342.56     57.90 o 
   1   0   4       12.36        6.52      2.02 o 
   2   0   4      679.91      698.89     11.57 o 
   3   0   4        3.88        0.06      1.64 o 
   4   0   4       72.68       70.10      4.63 o 
   5   0   4       51.20       52.84      4.28 o 
   6   0   4      206.46      221.08      7.90 o 
   7   0   4       12.52       12.88      3.16 o 
   8   0   4        9.07       12.96      3.34 o 
   9   0   4       25.10       27.66      4.11 o 
  10   0   4       11.91       10.87      3.78 o 
 -10   1   4       22.56       27.00      4.31 o 
  -9   1   4       40.48       47.36      5.11 o 
  -8   1   4       69.11       71.04      5.10 o 
  -7   1   4       83.34       88.15      6.19 o 
  -6   1   4      383.58      384.07     11.05 o 
  -5   1   4      205.16      209.98      9.96 o 
  -4   1   4      119.96      115.31      3.98 o 
  -3   1   4      167.78      150.78      4.47 o 
  -2   1   4        5.61       -0.40      1.88 o 
  -1   1   4       83.84       72.57      3.58 o 
   0   1   4      185.60      164.90      6.30 o 
   1   1   4       88.84       89.79      3.89 o 
   2   1   4        5.80        2.76      1.95 o 
   3   1   4      169.78      158.48      5.87 o 
   4   1   4      121.48      117.63      3.69 o 
   5   1   4      208.13      216.26      6.53 o 
   6   1   4      378.85      379.97     14.68 o 
   7   1   4       83.33       91.42      5.29 o 
   8   1   4       70.12       68.24      4.97 o 
   9   1   4       41.27       49.78      4.65 o 
  10   1   4       22.25       25.25      4.21 o 
 -10   2   4        3.84        6.29      3.53 o 
  -9   2   4       31.70       39.03      4.38 o 
  -8   2   4       38.60       32.90      4.05 o 
  -7   2   4       63.42       70.33      4.85 o 
  -6   2   4      122.14      110.72     10.26 o 
  -5   2   4      197.38      189.25      5.85 o 
  -4   2   4       24.02       18.97      2.21 o 
  -3   2   4      499.74      479.92      8.06 o 
  -2   2   4      472.49      487.94      9.23 o 
  -1   2   4      698.77      756.89     12.40 o 
   0   2   4     1619.91     1797.30     24.03 o 
   1   2   4      703.25      760.23     12.34 o 
   2   2   4      474.15      491.02      9.22 o 
   3   2   4      497.23      464.31      7.26 o 
   4   2   4       25.53       20.57      2.22 o 
   5   2   4      196.11      197.67      5.95 o 
   6   2   4      125.61      111.75      9.74 o 
   7   2   4       63.87       70.73      4.84 o 
   8   2   4       38.21       39.13      4.25 o 
   9   2   4       32.37       37.70      4.45 o 
  10   2   4        3.95        5.73      5.67 o 
 -10   3   4        5.02        1.00      3.32 o 
  -9   3   4      111.35      131.75      9.36 o 
  -8   3   4       39.45       40.72      5.77 o 
  -7   3   4       25.56       23.22      4.71 o 
  -6   3   4       59.66       54.80      4.26 o 
  -5   3   4      240.31      236.94      6.43 o 
  -4   3   4      218.44      238.28      5.67 o 
  -3   3   4       97.23       88.90      3.97 o 
  -2   3   4      188.71      186.01      5.50 o 
  -1   3   4       16.15       26.18      2.99 o 
   0   3   4       14.84        9.88      4.57 o 
   1   3   4       13.69       18.90      2.55 o 
   2   3   4      183.28      175.55      5.48 o 
   3   3   4       94.08       89.63      3.20 o 
   4   3   4      217.39      234.15      5.00 o 
   5   3   4      237.46      233.13      7.99 o 
   6   3   4       60.75       55.49      4.49 o 
   7   3   4       24.91       19.08      3.44 o 
   8   3   4       39.39       54.43      4.66 o 
   9   3   4      112.69      133.82      7.90 o 
  10   3   4        4.48        4.08      3.44 o 
 -10   4   4       49.79       63.82      7.68 o 
  -9   4   4       50.28       54.07      4.76 o 
  -8   4   4       97.38      117.66      6.05 o 
  -7   4   4       20.97       21.31      3.50 o 
  -6   4   4      130.45      127.50      5.93 o 
  -5   4   4      151.82      135.28      6.79 o 
  -4   4   4       21.44       23.33      2.73 o 
  -3   4   4      264.25      252.09      6.40 o 
  -2   4   4     1176.38     1230.74     20.38 o 
  -1   4   4      857.30      855.19     15.95 o 
   0   4   4      571.61      573.87     10.30 o 
   1   4   4      869.32      878.86     13.76 o 
   2   4   4     1150.81     1184.76     17.49 o 
   3   4   4      266.62      242.52      5.10 o 
   4   4   4       21.58       24.78      2.16 o 
   5   4   4      152.32      139.10      6.76 o 
   6   4   4      131.18      123.94      6.03 o 
   7   4   4       22.12       19.71      3.62 o 
   8   4   4       95.35       99.02      5.89 o 
   9   4   4       49.85       55.62      7.24 o 
  10   4   4       50.67       65.31      7.28 o 
 -10   5   4        9.97       17.11      4.12 o 
  -9   5   4        6.98        5.63      3.32 o 
  -8   5   4       99.71      105.16      5.85 o 
  -7   5   4       59.48       53.93      5.82 o 
  -6   5   4       93.19       80.23      4.89 o 
  -5   5   4      186.16      194.54      5.91 o 
  -4   5   4      243.85      244.36      5.78 o 
  -3   5   4      480.47      439.65      8.85 o 
  -2   5   4      408.18      426.28     12.37 o 
  -1   5   4      669.64      667.44     13.30 o 
   0   5   4        0.02        7.04      3.11 o 
   1   5   4      672.74      675.10     13.37 o 
   2   5   4      412.67      432.11      9.14 o 
   3   5   4      482.91      467.47      9.05 o 
   4   5   4      238.34      240.00      5.26 o 
   5   5   4      181.63      187.15      6.17 o 
   6   5   4       97.83       97.13      5.48 o 
   7   5   4       58.34       54.16      4.65 o 
   8   5   4       99.07      103.44      5.93 o 
   9   5   4        6.57        6.63      4.38 o 
  10   5   4       10.31        7.72      5.00 o 
  -9   6   4       49.36       55.24     10.58 o 
  -8   6   4       14.60       17.09      3.57 o 
  -7   6   4      219.37      217.61     10.34 o 
  -6   6   4       65.85       70.73      4.73 o 
  -5   6   4      229.94      224.03      6.62 o 
  -4   6   4      689.76      701.26     12.21 o 
  -3   6   4      246.42      254.30      6.52 o 
  -2   6   4      175.87      188.28      8.31 o 
  -1   6   4      186.87      198.14      8.26 o 
   0   6   4      342.86      348.92      8.90 o 
   1   6   4      189.47      211.01      9.53 o 
   2   6   4      171.59      183.23      7.38 o 
   3   6   4      246.09      250.44      6.48 o 
   4   6   4      698.85      723.41      9.92 o 
   5   6   4      233.71      227.31      7.79 o 
   6   6   4       64.38       67.10      4.89 o 
   7   6   4      220.90      208.92      7.88 o 
   8   6   4       14.16       18.15      4.83 o 
   9   6   4       48.81       60.13      6.82 o 
  -9   7   4        4.42        7.49      3.45 o 
  -8   7   4       13.18       13.47      4.39 o 
  -7   7   4       84.99       93.36      5.44 o 
  -6   7   4      158.82      164.83      6.71 o 
  -5   7   4       12.65       16.61      3.97 o 
  -4   7   4      160.68      158.16      5.40 o 
  -3   7   4      160.24      168.74      5.38 o 
  -2   7   4      157.39      172.44      7.90 o 
  -1   7   4      736.35      744.64     17.87 o 
   0   7   4       36.26       34.54      5.45 o 
   1   7   4      743.11      741.85     17.81 o 
   2   7   4      159.20      157.59      6.74 o 
   3   7   4      159.10      166.26      6.28 o 
   4   7   4      161.72      167.30      4.99 o 
   5   7   4       13.40       22.11      2.89 o 
   6   7   4      156.15      158.69      6.88 o 
   7   7   4       86.20       89.83      8.42 o 
   8   7   4       12.11       13.80      4.41 o 
   9   7   4        4.46        3.31      4.49 o 
  -9   8   4       42.29       48.49      6.49 o 
  -8   8   4       17.57       15.39      3.47 o 
  -7   8   4        1.93        5.94      3.07 o 
  -6   8   4        9.93        7.25      3.64 o 
  -5   8   4       11.81        6.93      3.59 o 
  -4   8   4      571.06      577.88     12.49 o 
  -3   8   4       17.73       17.52      2.48 o 
  -2   8   4      247.07      253.57      9.62 o 
  -1   8   4       12.81       23.48      4.62 o 
   0   8   4       11.47       14.31      3.45 o 
   1   8   4       11.57       27.14      4.02 o 
   2   8   4      243.93      262.49      9.78 o 
   3   8   4       18.64       23.60      4.04 o 
   4   8   4      565.70      576.85     20.63 o 
   5   8   4       12.22        9.94      2.93 o 
   6   8   4       10.20       14.84      5.73 o 
   7   8   4        2.02        2.92      5.33 o 
   8   8   4       17.50        7.61      4.44 o 
   9   8   4       41.10       54.22      7.75 o 
  -9   9   4        0.32       -1.68      3.25 o 
  -8   9   4        0.74       -0.94      2.83 o 
  -7   9   4       53.65       48.18      4.60 o 
  -6   9   4       48.17       50.00      5.64 o 
  -5   9   4       19.77       14.49      6.31 o 
  -4   9   4      231.85      240.27      7.60 o 
  -3   9   4       79.02       85.73      4.66 o 
  -2   9   4      287.58      274.58      7.63 o 
  -1   9   4      848.58      840.50     34.59 o 
   0   9   4        0.56        3.43      4.12 o 
   1   9   4      839.77      807.69     23.38 o 
   2   9   4      291.25      279.61     10.12 o 
   3   9   4       76.11       89.35     11.34 o 
   4   9   4      236.18      246.11     11.61 o 
   5   9   4       20.90       26.34      3.57 o 
   6   9   4       45.14       51.98      5.89 o 
   7   9   4       52.53       60.12      6.49 o 
   8   9   4        0.61        4.38      4.28 o 
   9   9   4        0.25        4.63      4.62 o 
  -9  10   4       24.90       28.73      4.63 o 
  -8  10   4       11.02       14.75      3.60 o 
  -7  10   4       69.99       64.63     11.13 o 
  -6  10   4       47.77       49.14      8.33 o 
  -5  10   4      500.91      466.39     19.74 o 
  -4  10   4      164.16      180.42      6.70 o 
  -3  10   4       62.42       60.27      4.05 o 
  -2  10   4      218.07      194.04      7.65 o 
  -1  10   4      201.03      223.91      9.52 o 
   0  10   4       21.70       28.43      4.35 o 
   1  10   4      197.96      224.94     18.38 o 
   2  10   4      222.48      210.48     21.23 o 
   3  10   4       65.05       69.24      5.49 o 
   4  10   4      159.99      184.53      8.95 o 
   5  10   4      504.29      493.99     23.79 o 
   6  10   4       46.26       40.63      6.92 o 
   7  10   4       72.98       69.15      9.81 o 
   8  10   4       10.94       20.75      5.24 o 
   9  10   4       23.67       31.91      6.38 o 
  -9  11   4        0.13       -3.24      3.24 o 
  -8  11   4       52.80       64.46      6.89 o 
  -7  11   4       46.26       45.53      5.84 o 
  -6  11   4       32.03       33.42      5.05 o 
  -5  11   4       12.71       14.78      4.07 o 
  -4  11   4       49.69       47.92      4.03 o 
  -3  11   4      256.90      256.12      7.62 o 
  -2  11   4        5.69        4.79      2.89 o 
  -1  11   4      345.90      351.31     11.93 o 
   0  11   4      263.23      266.37     20.36 o 
   1  11   4      344.62      350.27     12.02 o 
   2  11   4        5.59        3.60      3.40 o 
   3  11   4      261.12      262.24     10.18 o 
   4  11   4       49.42       34.20      5.18 o 
   5  11   4       11.90       18.79      4.59 o 
   6  11   4       33.87       40.95      5.76 o 
   7  11   4       46.42       49.96      6.42 o 
   8  11   4       53.75       65.12      7.34 o 
   9  11   4        0.21        0.77      4.61 o 
  -9  12   4        3.66        1.69      4.82 o 
  -8  12   4       18.77       27.67      5.62 o 
  -7  12   4       57.68       54.19      7.66 o 
  -6  12   4       74.03       67.11      6.29 o 
  -5  12   4      145.82      119.88     11.03 o 
  -4  12   4       93.76       95.29      5.20 o 
  -3  12   4       26.22       28.92      3.35 o 
  -2  12   4      272.69      254.09     14.75 o 
  -1  12   4      207.42      207.24      6.23 o 
   0  12   4      545.46      587.65     40.85 o 
   1  12   4      204.55      205.89      8.21 o 
   2  12   4      268.66      249.60     10.06 o 
   3  12   4       25.40       29.82      5.55 o 
   4  12   4       93.31       81.98      9.83 o 
   5  12   4      145.98      123.66      8.12 o 
   6  12   4       73.33       80.67      9.08 o 
   7  12   4       57.89       58.38      6.85 o 
   8  12   4       19.22       16.81      7.51 o 
   9  12   4        4.12        4.68      4.73 o 
  -8  13   4       17.19       14.38      7.43 o 
  -7  13   4       52.89       56.67     10.79 o 
  -6  13   4      110.34      105.72     11.75 o 
  -5  13   4       11.23       12.72      5.19 o 
  -4  13   4       91.87      101.10      6.53 o 
  -3  13   4      279.82      288.03      8.17 o 
  -2  13   4        0.11        3.97      2.15 o 
  -1  13   4       68.17       72.71      3.66 o 
   0  13   4       80.51       99.00      7.74 o 
   1  13   4       70.25       73.53      6.34 o 
   2  13   4        0.04       -1.16      3.54 o 
   3  13   4      275.41      279.29     14.56 o 
   4  13   4       94.72       83.18      9.81 o 
   5  13   4       10.76        9.94      5.27 o 
   6  13   4      109.87      109.54      8.31 o 
   7  13   4       54.11       50.54      6.62 o 
   8  13   4       17.40       12.66      5.25 o 
  -8  14   4       24.88       23.58      8.20 o 
  -7  14   4       58.80       63.15      9.88 o 
  -6  14   4       10.90       12.26      4.75 o 
  -5  14   4       17.98       12.05      4.06 o 
  -4  14   4      163.11      173.72     11.77 o 
  -3  14   4      360.00      376.33      9.50 o 
  -2  14   4       67.00       75.76      7.21 o 
  -1  14   4       29.92       32.99      5.78 o 
   0  14   4      360.52      339.11     12.45 o 
   1  14   4       29.37       25.85      4.85 o 
   2  14   4       65.36       82.55     15.20 o 
   3  14   4      362.20      340.17     23.33 o 
   4  14   4      159.43      169.56     13.66 o 
   5  14   4       19.94       14.30      4.80 o 
   6  14   4       11.50       12.71     10.13 o 
   7  14   4       57.01       65.88     11.42 o 
   8  14   4       25.38       30.01      6.32 o 
  -8  15   4       55.67       64.27     10.34 o 
  -7  15   4       19.20       23.17      7.90 o 
  -6  15   4       22.39       20.19      7.65 o 
  -5  15   4       39.54       32.49      8.10 o 
  -4  15   4       14.33        8.29      6.40 o 
  -3  15   4       32.60       36.81      5.40 o 
  -2  15   4      228.66      217.76     10.20 o 
  -1  15   4       68.20       78.50      6.82 o 
   0  15   4      103.63      104.02      7.75 o 
   1  15   4       68.24       70.49      7.13 o 
   2  15   4      225.66      213.88     17.36 o 
   3  15   4       30.53       31.06      5.18 o 
   4  15   4       15.24       18.90      7.15 o 
   5  15   4       39.73       43.21     11.25 o 
   6  15   4       23.58       23.41      5.55 o 
   7  15   4       18.87       24.00      5.79 o 
   8  15   4       56.26       56.26      7.62 o 
  -8  16   4        3.47       13.86      7.95 o 
  -7  16   4       16.13       15.34      7.83 o 
  -6  16   4       28.01       23.40      7.81 o 
  -5  16   4        4.83        8.58      7.15 o 
  -4  16   4       13.82        8.54      7.10 o 
  -3  16   4       48.21       48.53      6.09 o 
  -2  16   4      144.47      151.93      8.96 o 
  -1  16   4       16.58       21.60      6.67 o 
   0  16   4      450.27      430.03     21.06 o 
   1  16   4       16.66       18.44      7.99 o 
   2  16   4      146.69      157.80      9.06 o 
   3  16   4       47.69       52.04      9.27 o 
   4  16   4       12.88        8.01      6.42 o 
   5  16   4        4.87       15.41      4.90 o 
   6  16   4       28.29       22.67      5.62 o 
   7  16   4       16.41       17.56      5.59 o 
   8  16   4        3.22       -2.29      4.75 o 
  -7  17   4       26.24       34.51      9.40 o 
  -6  17   4       72.75       81.11     11.34 o 
  -5  17   4      117.28      108.29     12.09 o 
  -4  17   4       37.02       30.12      8.56 o 
  -3  17   4       35.95       30.35      8.24 o 
  -2  17   4       20.88       16.67      4.83 o 
  -1  17   4       54.32       47.89      6.17 o 
   0  17   4      101.00      107.50      8.09 o 
   1  17   4       54.22       62.43      6.62 o 
   2  17   4       21.64       14.33      4.85 o 
   3  17   4       36.49       51.36      9.56 o 
   4  17   4       36.70       24.02      7.85 o 
   5  17   4      116.86      121.98      9.10 o 
   6  17   4       75.56       64.17      7.48 o 
   7  17   4       25.92       24.04      6.00 o 
  -7  18   4       29.67       23.63      8.67 o 
  -6  18   4        2.29        6.28      7.08 o 
  -5  18   4       58.94       66.75     10.65 o 
  -4  18   4       22.48       16.37      7.69 o 
  -3  18   4       27.99       19.40      7.76 o 
  -2  18   4        8.14        7.38      4.99 o 
  -1  18   4       40.62       43.56      6.47 o 
   0  18   4       55.74       45.57     11.62 o 
   1  18   4       41.33       34.64      6.73 o 
   2  18   4        7.82       12.53      4.83 o 
   3  18   4       29.65       20.49      8.49 o 
   4  18   4       22.82       24.18      8.58 o 
   5  18   4       59.45       59.27      7.31 o 
   6  18   4        2.09        2.25      4.68 o 
   7  18   4       29.05       26.81      6.39 o 
  -7  19   4        1.27       -0.93      6.81 o 
  -6  19   4       32.05       39.95      9.61 o 
  -5  19   4        6.37       16.09      7.67 o 
  -4  19   4       65.44       71.66     11.25 o 
  -3  19   4      110.07      109.32     12.48 o 
  -2  19   4        6.93        6.14      4.82 o 
  -1  19   4       35.42       40.90     11.36 o 
   0  19   4       25.26       31.03     10.08 o 
   1  19   4       34.58       43.42      6.29 o 
   2  19   4        7.52        3.80      4.44 o 
   3  19   4      107.09      112.98     12.84 o 
   4  19   4       66.07       79.00     11.20 o 
   5  19   4        6.18        6.51      4.93 o 
   6  19   4       32.01       32.45      6.49 o 
   7  19   4        1.33        5.66      5.06 o 
  -6  20   4        0.55        1.50      7.17 o 
  -5  20   4        0.26       -4.42      6.69 o 
  -4  20   4       46.02       55.30     10.59 o 
  -3  20   4        1.93        1.96      6.88 o 
  -2  20   4       25.45       35.89      6.20 o 
  -1  20   4        4.12        5.24      4.59 o 
   0  20   4       21.78       30.48      5.93 o 
   1  20   4        4.36        6.88      4.80 o 
   2  20   4       25.58       29.85      9.04 o 
   3  20   4        2.15        1.46      6.49 o 
   4  20   4       46.05       53.61     10.54 o 
   5  20   4        0.25        0.49      4.43 o 
   6  20   4        0.53        2.93      4.89 o 
  -6  21   4       46.52       49.51     11.02 o 
  -5  21   4        2.50       -3.51      6.76 o 
  -4  21   4       21.27       15.62      8.58 o 
  -3  21   4       26.42       22.83      9.11 o 
  -2  21   4       24.74       27.77      9.17 o 
  -1  21   4       20.02       20.25      6.00 o 
   0  21   4        4.42        3.68      4.90 o 
   1  21   4       19.67       26.85      6.23 o 
   2  21   4       24.08       20.35      8.79 o 
   3  21   4       27.12       35.24      9.68 o 
   4  21   4       22.24       17.24      5.49 o 
   5  21   4        2.66        2.15      5.27 o 
   6  21   4       46.04       62.97     10.23 o 
  -5  22   4       22.92       27.84      9.61 o 
  -4  22   4        7.63        5.24      8.01 o 
  -3  22   4        8.74        2.00      7.72 o 
  -2  22   4       17.16        8.65      8.04 o 
  -1  22   4       17.47       17.03      5.82 o 
   0  22   4       45.13       50.37      7.42 o 
   1  22   4       17.98       32.30     17.18 o 
   2  22   4       17.91       12.48      8.22 o 
   3  22   4        8.18       12.84      8.65 o 
   4  22   4        8.10        2.69      6.81 o 
   5  22   4       22.83       33.18      6.91 o 
  -5  23   4       11.98        9.70      9.36 o 
  -4  23   4        4.01       18.85      9.58 o 
  -3  23   4       13.59       24.47      9.97 o 
  -2  23   4       50.66       51.84     11.79 o 
  -1  23   4       84.68       88.87      9.02 o 
   0  23   4       55.84       59.32      8.04 o 
   1  23   4       82.03       89.08     12.86 o 
   2  23   4       51.56       46.49     10.88 o 
   3  23   4       13.68       19.30      8.79 o 
   4  23   4        3.90        5.71      6.33 o 
   5  23   4       11.86        9.47      5.93 o 
  -4  24   4       23.41       44.37     11.54 o 
  -3  24   4        5.60       13.82      9.65 o 
  -2  24   4       62.32       68.82     12.70 o 
  -1  24   4        5.12        7.24      8.49 o 
   0  24   4        3.73       -0.18      7.55 o 
   1  24   4        5.30        7.08      7.79 o 
   2  24   4       60.93       84.14     13.32 o 
   3  24   4        5.43       13.57      8.92 o 
   4  24   4       23.22       29.94     14.60 o 
  -3  25   4        3.04       -8.04      8.04 o 
  -2  25   4        0.03        4.92      9.24 o 
  -1  25   4        4.26        5.44      8.81 o 
   0  25   4        6.71       -0.59      8.76 o 
   1  25   4        4.41        6.62      8.61 o 
   2  25   4        0.06        2.50      8.20 o 
   3  25   4        2.99       -7.10      7.10 o 
  -2  26   4        8.20        0.27      9.52 o 
  -1  26   4        3.84        3.44      9.99 o 
   1  26   4        3.62       -3.23      9.40 o 
   2  26   4        7.84       10.77      9.86 o 
   0   0   5      604.14      647.01     16.88 o 
   1   0   5       44.92       42.15      3.45 o 
   2   0   5     1264.58     1228.09     18.76 o 
   3   0   5       29.74       25.79      3.73 o 
   4   0   5        4.97        4.28      3.16 o 
   5   0   5       71.36       69.61      5.25 o 
   6   0   5        0.07       -3.03      5.34 o 
   7   0   5       21.16       16.83      3.87 o 
   8   0   5       95.19      101.50      6.40 o 
   9   0   5       18.30       23.52      6.82 o 
  -9   1   5       28.44       32.48      4.82 o 
  -8   1   5       78.95      100.95      6.34 o 
  -7   1   5        6.18        5.41      3.33 o 
  -6   1   5       48.92       52.47      4.76 o 
  -5   1   5       26.40       29.14      4.05 o 
  -4   1   5      302.40      297.10     11.66 o 
  -3   1   5       31.81       39.16      6.27 o 
  -2   1   5      615.24      601.89     11.63 o 
  -1   1   5      225.23      218.83      8.45 o 
   0   1   5        0.01        0.33      2.23 o 
   1   1   5      219.46      208.32      7.25 o 
   2   1   5      612.59      602.99     11.62 o 
   3   1   5       31.96       42.62      3.55 o 
   4   1   5      304.53      292.52      8.74 o 
   5   1   5       25.88       24.12      4.49 o 
   6   1   5       52.05       67.34      5.18 o 
   7   1   5        5.64        3.74      3.44 o 
   8   1   5       77.82      102.37      9.41 o 
   9   1   5       29.03       20.90      4.57 o 
  -9   2   5       16.59       25.64      4.61 o 
  -8   2   5       41.39       43.70      4.89 o 
  -7   2   5      131.94      124.55      6.70 o 
  -6   2   5       79.86       85.44      6.86 o 
  -5   2   5      218.02      204.64      7.98 o 
  -4   2   5      198.82      182.91      7.93 o 
  -3   2   5      312.96      298.12      9.08 o 
  -2   2   5      270.18      260.06      7.48 o 
  -1   2   5       30.93       27.58      3.13 o 
   0   2   5        7.91        7.30      2.52 o 
   1   2   5       30.77       30.82      3.24 o 
   2   2   5      271.07      250.21      7.66 o 
   3   2   5      311.01      294.09      7.65 o 
   4   2   5      197.08      190.19      6.32 o 
   5   2   5      226.35      219.58      8.17 o 
   6   2   5       80.33       82.26      7.25 o 
   7   2   5      131.16      125.20      6.81 o 
   8   2   5       40.99       39.53      4.81 o 
   9   2   5       15.76       18.83      5.37 o 
  -9   3   5       30.43       42.33      5.11 o 
  -8   3   5        1.25        1.45      3.22 o 
  -7   3   5       88.82       78.75      8.22 o 
  -6   3   5      237.33      242.14      8.64 o 
  -5   3   5      108.21      102.12      9.78 o 
  -4   3   5      168.90      159.29      6.00 o 
  -3   3   5       39.05       37.22      4.04 o 
  -2   3   5       93.07       87.29      4.64 o 
  -1   3   5      152.28      151.39      5.70 o 
   0   3   5        3.43        0.78      2.27 o 
   1   3   5      147.35      140.34      5.36 o 
   2   3   5       91.33       89.27      4.69 o 
   3   3   5       41.76       40.63      3.67 o 
   4   3   5      170.08      169.99      7.41 o 
   5   3   5      108.15       96.46      7.02 o 
   6   3   5      235.10      227.28      8.61 o 
   7   3   5       90.73       76.41      8.28 o 
   8   3   5        1.13        0.45      3.52 o 
   9   3   5       30.19       29.29      4.79 o 
  -9   4   5        4.97        4.71      3.72 o 
  -8   4   5       37.41       54.02      5.08 o 
  -7   4   5       33.68       47.33      4.90 o 
  -6   4   5       15.93       14.22      3.66 o 
  -5   4   5       91.38       83.52      8.15 o 
  -4   4   5      342.72      322.49     11.11 o 
  -3   4   5       97.01       95.71      5.54 o 
  -2   4   5      200.08      189.20      6.37 o 
  -1   4   5       37.64       34.41      3.33 o 
   0   4   5      413.26      409.37      9.37 o 
   1   4   5       37.97       35.94      3.39 o 
   2   4   5      208.83      192.35      6.39 o 
   3   4   5       96.78       87.92      4.65 o 
   4   4   5      343.19      350.08      8.68 o 
   5   4   5       93.77       88.93      9.34 o 
   6   4   5       16.15       13.89      6.57 o 
   7   4   5       33.64       32.62      4.83 o 
   8   4   5       36.95       41.00      4.96 o 
   9   4   5        4.97        1.97      6.46 o 
  -9   5   5       21.48       28.70      4.76 o 
  -8   5   5        2.39        2.75      3.46 o 
  -7   5   5      199.64      185.44      7.88 o 
  -6   5   5       68.13       71.91      5.30 o 
  -5   5   5       22.15       28.50      4.04 o 
  -4   5   5      308.33      304.76     10.65 o 
  -3   5   5      572.72      585.14     13.39 o 
  -2   5   5      508.74      492.55     12.08 o 
  -1   5   5      273.14      263.45      8.73 o 
   0   5   5       14.12       24.34      3.14 o 
   1   5   5      275.61      253.41      7.30 o 
   2   5   5      504.61      482.51     10.29 o 
   3   5   5      575.09      592.43     11.56 o 
   4   5   5      313.27      297.90      7.94 o 
   5   5   5       21.95       25.91      4.11 o 
   6   5   5       64.99       75.25      9.61 o 
   7   5   5      201.96      184.84      8.28 o 
   8   5   5        2.81        5.27      3.64 o 
   9   5   5       21.05       29.11      4.77 o 
  -9   6   5       23.96       25.46      7.18 o 
  -8   6   5       15.34        7.59      5.13 o 
  -7   6   5       27.21       39.73      4.61 o 
  -6   6   5       10.62       13.68      3.52 o 
  -5   6   5      649.16      633.37     14.72 o 
  -4   6   5       62.74       66.17      5.59 o 
  -3   6   5      265.49      245.00      8.41 o 
  -2   6   5       80.04       63.05      4.86 o 
  -1   6   5      146.48      138.26     12.02 o 
   0   6   5       86.02       81.13      4.85 o 
   1   6   5      143.94      146.55      9.87 o 
   2   6   5       80.58       77.54      4.52 o 
   3   6   5      274.34      253.34      8.12 o 
   4   6   5       63.08       69.45      4.36 o 
   5   6   5      651.71      601.53     18.34 o 
   6   6   5        9.98       11.17      3.62 o 
   7   6   5       26.75       31.77      7.25 o 
   8   6   5       15.10       19.12      9.20 o 
   9   6   5       23.39       27.20      6.23 o 
  -9   7   5       13.53       17.87      4.50 o 
  -8   7   5       43.74       46.78      4.92 o 
  -7   7   5       74.33       82.51      5.69 o 
  -6   7   5       86.31       81.59      5.58 o 
  -5   7   5       48.87       63.20      6.13 o 
  -4   7   5       69.33       76.05      4.43 o 
  -3   7   5      266.42      253.74      7.29 o 
  -2   7   5       18.97       22.65      5.85 o 
  -1   7   5      263.20      247.68     10.44 o 
   0   7   5       64.19       69.53      6.75 o 
   1   7   5      270.03      249.12      7.23 o 
   2   7   5       17.96       25.07      3.25 o 
   3   7   5      265.58      261.53      7.55 o 
   4   7   5       70.38       69.44      4.32 o 
   5   7   5       48.25       52.66      5.00 o 
   6   7   5       88.11       83.95      7.18 o 
   7   7   5       74.05       66.71      5.70 o 
   8   7   5       42.84       42.19      6.61 o 
   9   7   5       13.65       23.06      6.03 o 
  -8   8   5        9.23       16.09      3.94 o 
  -7   8   5        8.38        7.50      3.54 o 
  -6   8   5       26.02       27.36      3.99 o 
  -5   8   5      109.37      105.24      7.21 o 
  -4   8   5       51.31       60.81      6.25 o 
  -3   8   5      115.74      117.39      9.68 o 
  -2   8   5       90.49       96.18     12.75 o 
  -1   8   5       62.18       66.65      6.29 o 
   0   8   5       92.31       90.80      6.75 o 
   1   8   5       63.10       76.42      7.52 o 
   2   8   5       90.09       90.14      6.74 o 
   3   8   5      118.46      115.14      5.26 o 
   4   8   5       50.16       48.20      4.67 o 
   5   8   5      108.19       99.22      6.13 o 
   6   8   5       26.05       23.93      5.38 o 
   7   8   5        8.67        9.69      4.55 o 
   8   8   5        8.89        5.03      4.63 o 
  -8   9   5        2.74        8.78      3.70 o 
  -7   9   5        0.38        3.14      3.32 o 
  -6   9   5       50.80       44.39      4.63 o 
  -5   9   5       21.61       20.48      4.52 o 
  -4   9   5      106.52      112.30      5.93 o 
  -3   9   5       28.49       28.37      5.41 o 
  -2   9   5      165.51      168.97     12.51 o 
  -1   9   5      383.44      387.05     13.31 o 
   0   9   5        3.63        9.44      3.98 o 
   1   9   5      389.74      375.49     13.10 o 
   2   9   5      169.44      176.12      9.10 o 
   3   9   5       28.41       25.77      7.59 o 
   4   9   5      103.41      126.81      8.04 o 
   5   9   5       21.79       28.94      5.71 o 
   6   9   5       51.49       54.02     18.01 o 
   7   9   5        0.45        0.33      3.88 o 
   8   9   5        2.62        2.36      4.45 o 
  -8  10   5        0.65        6.50      3.77 o 
  -7  10   5       37.80       36.35      4.65 o 
  -6  10   5       23.25       19.53      3.85 o 
  -5  10   5       16.62       17.64      4.57 o 
  -4  10   5       21.66       14.24      4.11 o 
  -3  10   5      701.80      696.54     14.94 o 
  -2  10   5       61.19       59.18      4.42 o 
  -1  10   5      105.47      117.32      7.85 o 
   0  10   5      179.94      183.38      9.62 o 
   1  10   5      106.09      113.56      7.65 o 
   2  10   5       59.95       62.27      6.33 o 
   3  10   5      701.52      700.93     19.01 o 
   4  10   5       22.05       12.20      7.33 o 
   5  10   5       16.43       19.28      8.62 o 
   6  10   5       23.99       18.54      5.28 o 
   7  10   5       37.48       39.54      6.40 o 
   8  10   5        0.67        2.94      4.82 o 
  -8  11   5       34.87       43.64      5.18 o 
  -7  11   5        8.71        8.08      3.58 o 
  -6  11   5       60.39       72.61      6.80 o 
  -5  11   5       16.50       13.88      4.03 o 
  -4  11   5       34.07       31.52      4.96 o 
  -3  11   5       93.23       99.70      7.20 o 
  -2  11   5        2.71        7.68      2.85 o 
  -1  11   5      109.62      121.35     11.69 o 
   0  11   5       35.62       52.18     14.02 o 
   1  11   5      108.92      108.06      7.63 o 
   2  11   5        3.01        4.11      4.23 o 
   3  11   5       93.90       96.47      7.29 o 
   4  11   5       34.35       31.85      7.56 o 
   5  11   5       17.04       23.46      5.47 o 
   6  11   5       61.42       59.28      7.04 o 
   7  11   5        8.81       12.01      5.07 o 
   8  11   5       35.15       45.48      7.15 o 
  -8  12   5        6.41        9.34      4.72 o 
  -7  12   5        1.46        3.08      4.26 o 
  -6  12   5        6.78        4.17      4.27 o 
  -5  12   5        4.94        9.69      4.06 o 
  -4  12   5        3.86        3.80      3.32 o 
  -3  12   5       93.48       98.85      8.10 o 
  -2  12   5      365.45      366.40      9.81 o 
  -1  12   5       21.81       31.51      8.64 o 
   0  12   5      226.26      232.87     10.87 o 
   1  12   5       21.56       29.98      5.34 o 
   2  12   5      359.96      345.09     13.56 o 
   3  12   5       92.00       97.34      7.32 o 
   4  12   5        3.59        1.87      5.69 o 
   5  12   5        5.33       11.02      4.77 o 
   6  12   5        6.70        9.19      4.72 o 
   7  12   5        1.45       -0.87      4.27 o 
   8  12   5        6.78       15.55      5.88 o 
  -8  13   5       26.35       37.00      5.94 o 
  -7  13   5        9.60        9.93      7.19 o 
  -6  13   5       85.20       81.70     11.09 o 
  -5  13   5        2.41       -2.00      5.76 o 
  -4  13   5       62.21       52.95      9.42 o 
  -3  13   5        0.08        0.31      4.01 o 
  -2  13   5       23.77       27.60     12.13 o 
  -1  13   5      263.13      268.50     11.62 o 
   0  13   5      260.84      244.60     11.16 o 
   1  13   5      258.34      248.74     13.64 o 
   2  13   5       24.30       25.30      5.29 o 
   3  13   5        0.13        8.51      6.81 o 
   4  13   5       60.76       60.05      9.61 o 
   5  13   5        2.39        3.77      4.31 o 
   6  13   5       86.01      101.74      8.64 o 
   7  13   5        9.51       10.54      5.05 o 
   8  13   5       26.74       42.64     11.94 o 
  -7  14   5       23.46       26.79      8.79 o 
  -6  14   5        2.74       -3.41      6.37 o 
  -5  14   5       72.93       73.08     10.93 o 
  -4  14   5        4.61       -1.14      6.76 o 
  -3  14   5      101.52       98.77      7.91 o 
  -2  14   5       79.50       85.00     11.13 o 
  -1  14   5      119.09      132.94      9.08 o 
   0  14   5        7.71        2.66      4.30 o 
   1  14   5      121.11      120.39      8.40 o 
   2  14   5       77.99       86.27      7.35 o 
   3  14   5       98.03      121.36     12.27 o 
   4  14   5        4.50       -0.75      5.67 o 
   5  14   5       71.93       77.49      7.82 o 
   6  14   5        2.77        5.31      4.71 o 
   7  14   5       25.16       26.24      6.95 o 
  -7  15   5        7.10       17.55      8.33 o 
  -6  15   5       21.87       13.75      7.60 o 
  -5  15   5       41.51       31.55      8.83 o 
  -4  15   5       24.50       17.73      7.81 o 
  -3  15   5       24.47       34.58      8.83 o 
  -2  15   5      139.24      155.57     13.59 o 
  -1  15   5       40.14       32.15      5.81 o 
   0  15   5       21.10       25.06      5.55 o 
   1  15   5       36.92       40.94      6.67 o 
   2  15   5      139.45      137.32     22.15 o 
   3  15   5       24.20       23.79      8.29 o 
   4  15   5       25.22       17.76      7.49 o 
   5  15   5       42.22       50.74      7.12 o 
   6  15   5       21.54       34.80      6.71 o 
   7  15   5        6.98        3.03      4.70 o 
  -7  16   5       25.29       31.53      9.27 o 
  -6  16   5        3.64       -2.05      6.40 o 
  -5  16   5        4.50        6.49      7.15 o 
  -4  16   5       36.49       45.08      9.97 o 
  -3  16   5       23.55       29.59      8.79 o 
  -2  16   5       47.79       58.30     13.35 o 
  -1  16   5       22.52       27.89     12.91 o 
   0  16   5      161.61      171.16     10.19 o 
   1  16   5       21.98       32.02      6.08 o 
   2  16   5       48.48       56.54      7.00 o 
   3  16   5       22.82       21.63      8.10 o 
   4  16   5       36.54       40.14      9.63 o 
   5  16   5        4.56        6.17      4.66 o 
   6  16   5        3.56        1.61      4.80 o 
   7  16   5       25.99       20.50     11.10 o 
  -6  17   5       52.41       74.26     11.86 o 
  -5  17   5       14.17       16.07      8.33 o 
  -4  17   5       33.40       27.96      9.42 o 
  -3  17   5       47.15       37.68      9.24 o 
  -2  17   5       50.25       53.86      7.10 o 
  -1  17   5       83.70       76.32     10.56 o 
   0  17   5        0.57        3.13      4.85 o 
   1  17   5       83.66       98.02      8.62 o 
   2  17   5       50.23       60.26     10.77 o 
   3  17   5       46.42       54.04     10.59 o 
   4  17   5       33.99       49.83     10.40 o 
   5  17   5       14.45        5.50      5.05 o 
   6  17   5       51.56       51.51      7.67 o 
  -6  18   5        1.51        4.99      7.85 o 
  -5  18   5       21.44       23.31      8.63 o 
  -4  18   5       13.79        6.99      7.49 o 
  -3  18   5       14.54       13.25      7.49 o 
  -2  18   5       34.48       32.76     14.65 o 
  -1  18   5        4.88       15.95      5.58 o 
   0  18   5       10.22        6.71      5.23 o 
   1  18   5        4.79        0.53     12.51 o 
   2  18   5       35.52       42.41      9.83 o 
   3  18   5       15.79        2.07      7.24 o 
   4  18   5       13.73        6.72      7.31 o 
   5  18   5       21.17       25.62      6.18 o 
   6  18   5        1.63       -3.33      5.66 o 
  -6  19   5        3.29        7.51      8.24 o 
  -5  19   5       24.90       17.28      9.33 o 
  -4  19   5       25.66       31.73      9.65 o 
  -3  19   5        9.60        7.42      7.83 o 
  -2  19   5       12.73       16.57      8.22 o 
  -1  19   5       44.43       65.94     19.86 o 
   0  19   5       10.91        3.63      4.99 o 
   1  19   5       45.11       60.77      7.70 o 
   2  19   5       13.26       13.43      7.97 o 
   3  19   5        9.44        4.83      7.81 o 
   4  19   5       25.21       30.32      9.93 o 
   5  19   5       24.58       28.49      6.58 o 
   6  19   5        3.19       -0.64      5.31 o 
  -5  20   5        7.85       11.91      9.33 o 
  -4  20   5        1.00       -7.06      7.06 o 
  -3  20   5       17.15        8.51      7.90 o 
  -2  20   5       16.99       23.17      9.40 o 
  -1  20   5        0.26        4.31      7.57 o 
   0  20   5       29.02       44.85      7.18 o 
   1  20   5        0.30       -3.24      6.72 o 
   2  20   5       17.84       26.59      9.95 o 
   3  20   5       17.69       23.43      9.45 o 
   4  20   5        1.15       -1.12      7.08 o 
   5  20   5        8.26        8.52      8.72 o 
  -5  21   5        6.58        9.61      9.31 o 
  -4  21   5       18.37       12.02      8.76 o 
  -3  21   5        4.72        8.99      8.29 o 
  -2  21   5       59.62       74.81     12.36 o 
  -1  21   5       11.92        1.52      5.40 o 
   0  21   5       10.73        9.48      5.52 o 
   1  21   5       12.07       20.63      8.74 o 
   2  21   5       59.24       66.22     12.73 o 
   3  21   5        4.68        4.51      7.76 o 
   4  21   5       18.69       27.39     10.11 o 
   5  21   5        6.48        7.11      7.05 o 
  -4  22   5       15.00       21.51      9.97 o 
  -3  22   5        4.20        3.28      8.15 o 
  -2  22   5        8.78        6.60      8.10 o 
  -1  22   5        6.50        7.33      8.63 o 
   0  22   5        9.59        2.34      6.39 o 
   1  22   5        6.33        1.00      7.97 o 
   2  22   5        9.29       -7.40      7.40 o 
   3  22   5        4.55        0.43      8.24 o 
   4  22   5       15.38        8.51      8.58 o 
  -3  23   5        6.47        4.14      9.22 o 
  -2  23   5       25.49       21.49     10.34 o 
  -1  23   5       50.51       45.48     11.47 o 
   0  23   5        0.01        7.40      9.13 o 
   1  23   5       51.81       72.30     13.14 o 
   2  23   5       25.01       22.92     10.22 o 
   3  23   5        6.51       -0.02      8.29 o 
  -2  24   5       16.02        5.94      9.33 o 
  -1  24   5        5.13        1.16      9.58 o 
   1  24   5        4.99        2.05      8.70 o 
   2  24   5       15.94       19.49     10.13 o 
   0   0   6     1827.09     1818.60     37.76 o 
   1   0   6      379.27      384.18      9.71 o 
   2   0   6       45.55       36.89      4.01 o 
   3   0   6        2.97       -0.97      2.80 o 
   4   0   6       17.10       20.45      5.13 o 
   5   0   6       13.66       10.73      4.40 o 
   6   0   6       63.32       52.16      5.31 o 
   7   0   6       20.28       20.71      4.49 o 
   8   0   6        0.12        0.36      3.87 o 
  -8   1   6       24.84       29.93      5.03 o 
  -7   1   6        8.02        5.66      3.84 o 
  -6   1   6       43.53       48.24      5.30 o 
  -5   1   6       11.58        5.16      3.34 o 
  -4   1   6      117.15      120.95      6.58 o 
  -3   1   6       33.17       24.82      3.65 o 
  -2   1   6       98.12       94.87      5.39 o 
  -1   1   6       88.24       86.66      5.62 o 
   0   1   6       62.94       65.31      8.66 o 
   1   1   6       90.21       84.83      6.45 o 
   2   1   6       95.11       92.86      5.34 o 
   3   1   6       31.61       28.44      4.91 o 
   4   1   6      117.26      109.74      7.74 o 
   5   1   6       11.92       11.01      3.79 o 
   6   1   6       43.73       51.32      5.84 o 
   7   1   6        7.30        6.14      3.79 o 
   8   1   6       25.24       44.98     13.57 o 
  -8   2   6       25.04       29.78      5.99 o 
  -7   2   6        4.36        3.46      3.69 o 
  -6   2   6       41.48       29.00      4.66 o 
  -5   2   6       29.79       32.04      4.59 o 
  -4   2   6       51.72       50.82      4.94 o 
  -3   2   6      117.82       95.15      5.24 o 
  -2   2   6      300.04      281.86     10.60 o 
  -1   2   6      133.31      129.55      6.00 o 
   0   2   6      384.93      386.44      9.88 o 
   1   2   6      132.23      138.96      6.08 o 
   2   2   6      298.41      292.31      8.45 o 
   3   2   6      120.97      109.81      5.52 o 
   4   2   6       52.87       62.53      5.51 o 
   5   2   6       30.87       29.79      4.59 o 
   6   2   6       38.85       36.14      4.98 o 
   7   2   6        3.90        8.17      3.77 o 
   8   2   6       25.59       17.15      4.58 o 
  -8   3   6        1.96       -2.34      3.60 o 
  -7   3   6       12.87       10.02      4.80 o 
  -6   3   6       94.48       73.85      6.00 o 
  -5   3   6       79.47       87.28      6.99 o 
  -4   3   6       88.21       87.01      7.36 o 
  -3   3   6      153.26      133.86     13.91 o 
  -2   3   6       62.78       64.62      4.73 o 
  -1   3   6       37.84       36.32      4.01 o 
   0   3   6       82.09       83.46      7.03 o 
   1   3   6       38.60       39.03      4.15 o 
   2   3   6       66.04       66.12      5.00 o 
   3   3   6      152.56      129.90      7.73 o 
   4   3   6       88.69       94.83      9.34 o 
   5   3   6       81.64       81.72      6.11 o 
   6   3   6       92.54       95.14     10.52 o 
   7   3   6       13.17       14.28      4.27 o 
   8   3   6        2.12        8.95      4.36 o 
  -8   4   6       25.43       26.27      4.97 o 
  -7   4   6       16.42       10.26      4.14 o 
  -6   4   6       22.61       22.32      4.38 o 
  -5   4   6       53.64       51.96      6.84 o 
  -4   4   6        4.04        8.28      3.43 o 
  -3   4   6      159.89      176.25      9.70 o 
  -2   4   6      457.35      453.15     17.22 o 
  -1   4   6       63.14       59.65      4.87 o 
   0   4   6       22.78       11.73      3.30 o 
   1   4   6       61.30       72.47      6.22 o 
   2   4   6      462.79      445.51     11.06 o 
   3   4   6      164.75      167.94      6.61 o 
   4   4   6        3.98        1.25      3.28 o 
   5   4   6       53.64       41.38      5.17 o 
   6   4   6       23.30       28.22      4.79 o 
   7   4   6       16.46       21.53      4.43 o 
   8   4   6       24.73       23.21      4.83 o 
  -8   5   6        5.05        1.56      3.89 o 
  -7   5   6       61.39       63.48      5.80 o 
  -6   5   6       63.74       66.96      7.81 o 
  -5   5   6       27.24       31.95      4.54 o 
  -4   5   6       86.64       77.17      5.68 o 
  -3   5   6       39.54       42.67      4.91 o 
  -2   5   6      249.33      239.06      9.56 o 
  -1   5   6      444.28      422.81     10.35 o 
   0   5   6        6.09        2.64      2.82 o 
   1   5   6      442.05      425.25     10.35 o 
   2   5   6      252.02      247.64     10.43 o 
   3   5   6       40.58       47.73      4.74 o 
   4   5   6       85.58       80.37      7.05 o 
   5   5   6       28.27       24.69      4.67 o 
   6   5   6       62.51       54.16      5.74 o 
   7   5   6       61.92       69.14     10.18 o 
   8   5   6        4.78       -0.05      3.84 o 
  -8   6   6       14.84       20.84      4.74 o 
  -7   6   6      110.67      115.38      7.17 o 
  -6   6   6       85.63       84.41      6.23 o 
  -5   6   6       56.14       62.09      5.52 o 
  -4   6   6       61.23       64.69      5.37 o 
  -3   6   6       95.87      100.01     10.86 o 
  -2   6   6      113.47      114.56      6.94 o 
  -1   6   6        5.22        6.90      3.74 o 
   0   6   6        0.66       -0.01      2.86 o 
   1   6   6        4.88        9.12      3.29 o 
   2   6   6      115.26      102.98      5.56 o 
   3   6   6       96.16       87.60      7.39 o 
   4   6   6       59.75       69.13      5.65 o 
   5   6   6       57.16       69.17     16.38 o 
   6   6   6       85.41       87.33      6.64 o 
   7   6   6      110.39      118.94      9.56 o 
   8   6   6       14.25       19.62      4.83 o 
  -8   7   6        8.96        6.97      4.31 o 
  -7   7   6       19.38       29.42      4.86 o 
  -6   7   6        5.48        5.49      4.18 o 
  -5   7   6       23.51       23.67      5.21 o 
  -4   7   6       44.91       53.16      8.34 o 
  -3   7   6       46.02       55.01      7.37 o 
  -2   7   6      164.21      184.32     12.71 o 
  -1   7   6       90.44       87.58      6.07 o 
   0   7   6       34.66       35.56      4.60 o 
   1   7   6       89.20      107.14      6.29 o 
   2   7   6      163.23      174.68      6.93 o 
   3   7   6       46.60       53.12      4.49 o 
   4   7   6       43.68       58.46     13.44 o 
   5   7   6       24.01       31.05      5.90 o 
   6   7   6        5.83        2.84      3.68 o 
   7   7   6       18.79       18.35      4.70 o 
   8   7   6        9.11        8.19      5.29 o 
  -7   8   6       41.12       36.38      5.11 o 
  -6   8   6        3.12        4.10      3.66 o 
  -5   8   6      104.82      100.10      6.44 o 
  -4   8   6      115.36      121.83     10.73 o 
  -3   8   6      115.40      113.12      5.59 o 
  -2   8   6       46.77       39.61      4.85 o 
  -1   8   6       77.58       78.26      5.91 o 
   0   8   6       35.85       49.42      5.09 o 
   1   8   6       81.99       77.94      5.84 o 
   2   8   6       44.78       44.11      4.29 o 
   3   8   6      114.87      117.58      5.90 o 
   4   8   6      115.07      114.24      8.55 o 
   5   8   6      106.31       93.93     23.84 o 
   6   8   6        2.86        4.00      5.70 o 
   7   8   6       41.17       32.18      6.58 o 
  -7   9   6        6.24        6.35      3.92 o 
  -6   9   6       11.43       12.94      6.45 o 
  -5   9   6       56.62       60.52      5.50 o 
  -4   9   6       19.42       26.00      4.20 o 
  -3   9   6      101.37      104.62      5.46 o 
  -2   9   6        6.02        3.60      3.41 o 
  -1   9   6       32.90       24.84      4.25 o 
   0   9   6      210.91      196.51      8.57 o 
   1   9   6       32.58       29.44      6.91 o 
   2   9   6        5.53        7.19      3.59 o 
   3   9   6      100.95       96.97     13.17 o 
   4   9   6       19.84       23.56      7.79 o 
   5   9   6       57.11       50.56      9.90 o 
   6   9   6       11.93       13.39      5.78 o 
   7   9   6        6.62       15.39      7.99 o 
  -7  10   6        3.99        4.72      3.91 o 
  -6  10   6       44.87       45.01      6.06 o 
  -5  10   6      181.28      176.89     11.33 o 
  -4  10   6        5.96        6.93      3.41 o 
  -3  10   6       21.75       22.27      3.54 o 
  -2  10   6        9.15        1.43      4.23 o 
  -1  10   6        9.40        3.77      4.84 o 
   0  10   6       91.95      104.23      8.34 o 
   1  10   6        9.90        8.33      3.68 o 
   2  10   6        8.66       11.91      3.95 o 
   3  10   6       21.74       19.86      5.15 o 
   4  10   6        5.85       16.46      7.67 o 
   5  10   6      180.33      193.91     15.89 o 
   6  10   6       45.41       53.85     14.52 o 
   7  10   6        4.28        9.05      6.37 o 
  -7  11   6       19.16       23.13      5.82 o 
  -6  11   6       27.74       29.62      6.12 o 
  -5  11   6        5.06        6.34      3.74 o 
  -4  11   6       28.25       30.72      4.35 o 
  -3  11   6       16.62       18.37      4.58 o 
  -2  11   6        4.39        4.56      3.20 o 
  -1  11   6       75.15       63.86      7.23 o 
   0  11   6       97.52      107.00     14.80 o 
   1  11   6       76.60       89.19      7.79 o 
   2  11   6        3.98       11.37      3.83 o 
   3  11   6       17.44        9.30      4.60 o 
   4  11   6       28.42       30.73      8.81 o 
   5  11   6        4.82       -0.80      6.69 o 
   6  11   6       27.95       25.86      6.46 o 
   7  11   6       19.05       16.73      5.94 o 
  -7  12   6        0.22        5.49      5.03 o 
  -6  12   6        6.06        6.22      4.81 o 
  -5  12   6       25.12       29.92      7.50 o 
  -4  12   6       20.81       28.30      8.79 o 
  -3  12   6       52.82       77.29     11.43 o 
  -2  12   6       22.09       16.52      7.65 o 
  -1  12   6       50.64       47.48      6.80 o 
   0  12   6       46.25       53.58      6.98 o 
   1  12   6       48.73       56.02      6.88 o 
   2  12   6       22.10       24.57      5.45 o 
   3  12   6       53.18       64.38      9.60 o 
   4  12   6       20.39        7.03      7.35 o 
   5  12   6       24.46       25.45      8.92 o 
   6  12   6        5.83        7.72      5.16 o 
   7  12   6        0.19       -1.92      4.56 o 
  -6  13   6        7.73        3.30      4.80 o 
  -5  13   6       27.05       34.69      9.54 o 
  -4  13   6        2.86       -1.27      7.33 o 
  -3  13   6       13.17       14.98      8.17 o 
  -2  13   6       33.44       28.13      6.31 o 
  -1  13   6       22.58       26.30      7.31 o 
   0  13   6        0.87       -4.10      4.10 o 
   1  13   6       23.33       25.63      8.47 o 
   2  13   6       33.51       31.16      6.06 o 
   3  13   6       12.48       19.12      8.42 o 
   4  13   6        3.25       11.18      7.31 o 
   5  13   6       26.45       29.62      9.58 o 
   6  13   6        8.16        7.96      5.38 o 
  -6  14   6        6.37       15.41      8.83 o 
  -5  14   6        5.61       30.30      9.83 o 
  -4  14   6       46.85       60.51     10.86 o 
  -3  14   6       25.84       19.24      8.26 o 
  -2  14   6       39.54       36.92      6.69 o 
  -1  14   6        4.33        4.17      5.04 o 
   0  14   6       16.05       10.48      5.09 o 
   1  14   6        4.51        1.65      4.70 o 
   2  14   6       38.31       34.58      9.42 o 
   3  14   6       25.32       27.18      9.08 o 
   4  14   6       46.81       22.36      8.81 o 
   5  14   6        6.00        5.40      7.54 o 
   6  14   6        6.58       16.38      5.89 o 
  -6  15   6       19.19       25.88      9.27 o 
  -5  15   6        9.00       15.62      8.67 o 
  -4  15   6       35.86       52.68     11.36 o 
  -3  15   6        0.60       -3.28      6.69 o 
  -2  15   6       13.04       22.79      6.26 o 
  -1  15   6        3.74        2.15      4.97 o 
   0  15   6       20.89       28.77      6.88 o 
   1  15   6        3.76       11.65      5.21 o 
   2  15   6       12.95       21.58      8.22 o 
   3  15   6        0.72        3.32      7.65 o 
   4  15   6       36.63       46.81     11.06 o 
   5  15   6        8.61       -1.07      6.65 o 
   6  15   6       19.34       17.36      6.18 o 
  -5  16   6        2.59        8.15      7.88 o 
  -4  16   6       27.36       38.63     10.75 o 
  -3  16   6        9.75       25.75      9.42 o 
  -2  16   6       31.75       43.96     10.54 o 
  -1  16   6       44.78       38.98      6.95 o 
   0  16   6       50.00       46.22     14.60 o 
   1  16   6       44.58       37.11      9.58 o 
   2  16   6       31.90       34.69      9.72 o 
   3  16   6        9.10       13.27      8.15 o 
   4  16   6       27.54       34.13     10.27 o 
   5  16   6        2.71        4.76      8.56 o 
  -5  17   6        6.90       13.50      9.72 o 
  -4  17   6       25.40       16.50      8.95 o 
  -3  17   6       17.13       22.72      9.22 o 
  -2  17   6       16.52       38.95     10.84 o 
  -1  17   6        9.11       14.45      5.82 o 
   0  17   6       20.32       18.05      6.31 o 
   1  17   6        8.84        6.84      5.41 o 
   2  17   6       16.42       22.20      9.17 o 
   3  17   6       17.08       18.33      9.08 o 
   4  17   6       24.82       36.83     10.31 o 
   5  17   6        6.28        8.87      5.73 o 
  -4  18   6        2.59        3.03      8.31 o 
  -3  18   6       17.78       26.66     10.34 o 
  -2  18   6       19.60       21.67      9.42 o 
  -1  18   6        6.57        2.21      5.66 o 
   0  18   6        0.04        1.94      5.67 o 
   1  18   6        6.78       16.98      8.86 o 
   2  18   6       19.69       -4.94      7.28 o 
   3  18   6       17.77       36.36     10.90 o 
   4  18   6        2.71        5.33      8.83 o 
   5  18   6        0.29       -0.67      5.09 o 
  -4  19   6        0.70       -8.04      8.04 o 
  -3  19   6        7.38        7.51      8.99 o 
  -2  19   6       35.19       43.57     11.18 o 
  -1  19   6       10.34        8.17      9.02 o 
   0  19   6       16.02       23.78      6.86 o 
   1  19   6       10.21       10.90      8.88 o 
   2  19   6       35.68       32.28     10.45 o 
   3  19   6        7.03        0.55      7.69 o 
   4  19   6        0.59       -7.79      7.79 o 
  -3  20   6        0.38       12.09      9.15 o 
  -2  20   6        8.71       16.69      9.97 o 
  -1  20   6       22.62       31.64     10.52 o 
   0  20   6        8.29        6.77      6.61 o 
   1  20   6       22.63       20.26     10.20 o 
   2  20   6        8.98       13.59      8.86 o 
   3  20   6        0.27        0.87      7.99 o 
  -2  21   6        2.53       -0.41      8.86 o 
  -1  21   6       19.46       27.75     11.04 o 
   0  21   6        1.06        2.69      8.45 o 
   1  21   6       19.43       28.66     11.38 o 
   2  21   6        2.47       -6.12      8.83 o 
  -1  22   6        7.32        6.85      9.54 o 
   1  22   6        7.33       11.02      9.93 o 
   0   0   7       13.88       10.85      4.96 o 
   1   0   7      112.65      105.57      8.74 o 
   2   0   7       98.27       93.23      5.83 o 
   3   0   7       12.01       11.21      4.47 o 
   4   0   7        1.99       -2.30      4.45 o 
   5   0   7        1.83        3.55      3.78 o 
   6   0   7        1.22        1.16      4.68 o 
   7   0   7        0.83        1.67      5.02 o 
  -7   1   7       54.76       58.31      6.42 o 
  -6   1   7       43.68       43.94      5.61 o 
  -5   1   7       14.32       20.12      4.94 o 
  -4   1   7       15.59       16.23      5.59 o 
  -3   1   7       59.79       51.85      5.64 o 
  -2   1   7       25.57       24.36      4.18 o 
  -1   1   7        2.72       -0.64      4.03 o 
   0   1   7       38.73       46.76      6.90 o 
   1   1   7        2.87        1.27      3.32 o 
   2   1   7       24.67       19.22      3.85 o 
   3   1   7       58.92       57.82     11.35 o 
   4   1   7       14.97        7.33      5.25 o 
   5   1   7       14.73       10.88      4.14 o 
   6   1   7       43.68       51.20      5.94 o 
   7   1   7       54.43       63.10      6.69 o 
  -7   2   7        3.88        4.37      4.18 o 
  -6   2   7       12.17       12.54      4.53 o 
  -5   2   7        2.21        3.23      3.75 o 
  -4   2   7       35.65       42.92     15.13 o 
  -3   2   7       12.38       17.26      4.39 o 
  -2   2   7       49.41       52.88      4.85 o 
  -1   2   7       80.36       74.00      5.41 o 
   0   2   7        2.13        7.24      3.25 o 
   1   2   7       80.01       74.90      5.46 o 
   2   2   7       50.60       46.82      4.68 o 
   3   2   7       12.25        9.89      4.16 o 
   4   2   7       35.65       46.42      8.02 o 
   5   2   7        2.23        0.96      3.79 o 
   6   2   7       12.27       14.46      4.57 o 
   7   2   7        3.87        3.06      4.14 o 
  -7   3   7       13.74       16.70      4.79 o 
  -6   3   7       16.88       13.80      4.76 o 
  -5   3   7       47.04       57.42      5.97 o 
  -4   3   7        1.77        4.81      5.77 o 
  -3   3   7        2.31        4.43      3.90 o 
  -2   3   7       18.89       17.96      3.88 o 
  -1   3   7       53.74       53.73      5.05 o 
   0   3   7       22.59       17.52      3.86 o 
   1   3   7       53.30       51.03      4.87 o 
   2   3   7       18.31       22.57      4.03 o 
   3   3   7        2.68        3.02      3.77 o 
   4   3   7        1.91        4.96      4.89 o 
   5   3   7       47.76       45.51      5.69 o 
   6   3   7       16.88       24.18      6.41 o 
   7   3   7       12.89       25.12      5.22 o 
  -7   4   7        1.69       -2.36      3.84 o 
  -6   4   7       16.54        5.91      4.26 o 
  -5   4   7       15.76       18.56      4.70 o 
  -4   4   7       13.04       17.81      4.37 o 
  -3   4   7       53.83       39.01      6.58 o 
  -2   4   7        8.13        7.47      3.46 o 
  -1   4   7      126.05      130.05      7.04 o 
   0   4   7       62.05       47.29      5.33 o 
   1   4   7      131.34      132.45     10.17 o 
   2   4   7        8.16       12.24      3.61 o 
   3   4   7       55.47       55.39      5.81 o 
   4   4   7       12.70       17.00      5.53 o 
   5   4   7       15.81       16.60      6.89 o 
   6   4   7       16.72       14.78      4.68 o 
   7   4   7        1.69        3.64      4.22 o 
  -6   5   7       10.18       11.30      4.44 o 
  -5   5   7       39.73       35.82      5.23 o 
  -4   5   7       43.65       36.03      6.54 o 
  -3   5   7       11.84        8.40      5.31 o 
  -2   5   7       25.57       32.69      5.09 o 
  -1   5   7       88.01       89.53      6.79 o 
   0   5   7       48.04       46.52      4.80 o 
   1   5   7       86.85       83.34      5.66 o 
   2   5   7       24.55       27.58      6.01 o 
   3   5   7       12.34        4.64      4.00 o 
   4   5   7       43.56       40.78      7.74 o 
   5   5   7       39.57       41.17      6.82 o 
   6   5   7       10.17        8.55      4.38 o 
  -6   6   7       57.01       62.60      7.26 o 
  -5   6   7        8.57        9.53      4.28 o 
  -4   6   7       11.34       18.67      7.57 o 
  -3   6   7        4.75        3.85      4.77 o 
  -2   6   7        1.15        5.08      3.82 o 
  -1   6   7      147.62      146.48      8.20 o 
   0   6   7        9.84       12.48      3.70 o 
   1   6   7      148.47      136.32      6.81 o 
   2   6   7        1.35        2.78      3.16 o 
   3   6   7        4.78        2.30      3.92 o 
   4   6   7       10.74       11.79      5.30 o 
   5   6   7        8.57        6.13      7.05 o 
   6   6   7       55.94       49.02      6.08 o 
  -6   7   7        6.25        4.57      4.17 o 
  -5   7   7       24.28       26.33      4.79 o 
  -4   7   7       27.39       28.58      4.79 o 
  -3   7   7       22.44       11.92      6.34 o 
  -2   7   7       16.94       24.37      6.45 o 
  -1   7   7       45.29       39.45      5.73 o 
   0   7   7      143.52      166.26      8.51 o 
   1   7   7       45.39       43.97      4.81 o 
   2   7   7       15.95       19.34      3.92 o 
   3   7   7       21.80       27.11      4.99 o 
   4   7   7       26.75       26.62      6.28 o 
   5   7   7       24.30       16.64      5.94 o 
   6   7   7        6.19        5.37      4.25 o 
  -6   8   7       14.89       11.88      4.46 o 
  -5   8   7        2.29        0.81      3.75 o 
  -4   8   7        7.14        4.04      3.84 o 
  -3   8   7       40.69       37.94      6.58 o 
  -2   8   7        5.09        0.32      3.73 o 
  -1   8   7       31.53       27.19      5.00 o 
   0   8   7        2.50        0.65      3.77 o 
   1   8   7       29.36       30.02      5.22 o 
   2   8   7        5.14        9.16      3.99 o 
   3   8   7       41.56       37.43      5.48 o 
   4   8   7        7.45       10.74      5.39 o 
   5   8   7        2.40        0.13      4.83 o 
   6   8   7       14.65       17.86      5.84 o 
  -6   9   7       12.94       16.22      5.92 o 
  -5   9   7       47.07       47.30      5.58 o 
  -4   9   7       17.18       20.17      4.63 o 
  -3   9   7       33.57       43.88      8.57 o 
  -2   9   7       46.62       48.57      5.83 o 
  -1   9   7        2.84       -1.83      3.93 o 
   0   9   7       64.88       61.34      8.68 o 
   1   9   7        2.73        5.14      3.71 o 
   2   9   7       47.69       49.92      7.06 o 
   3   9   7       32.59       36.69      6.84 o 
   4   9   7       17.39       15.69      8.33 o 
   5   9   7       46.95       35.29      9.79 o 
   6   9   7       12.93       32.87      7.20 o 
  -6  10   7       24.02       36.87      8.65 o 
  -5  10   7        4.62        5.61      5.25 o 
  -4  10   7       51.52       53.64      7.55 o 
  -3  10   7       46.11       37.97     13.86 o 
  -2  10   7       10.80       16.26      5.85 o 
  -1  10   7        8.61        3.78      4.04 o 
   0  10   7        0.15       -1.09      3.91 o 
   1  10   7        8.45        6.01      4.21 o 
   2  10   7       10.11       17.04      5.58 o 
   3  10   7       46.47       42.75     10.61 o 
   4  10   7       50.86       54.14     11.27 o 
   5  10   7        4.70        4.58      7.49 o 
   6  10   7       23.26       36.92      7.63 o 
  -5  11   7        6.95        2.44      5.28 o 
  -4  11   7       30.44       40.61      7.21 o 
  -3  11   7        4.31       -0.53      4.96 o 
  -2  11   7       69.41       64.84      6.43 o 
  -1  11   7        0.20        8.76      4.18 o 
   0  11   7       15.52       11.76      6.81 o 
   1  11   7        0.20        0.12      3.89 o 
   2  11   7       70.17       70.33      8.06 o 
   3  11   7        4.47       21.74      9.22 o 
   4  11   7       30.65       32.05     10.13 o 
   5  11   7        6.60        7.35      8.45 o 
  -5  12   7        2.44       -2.57      4.98 o 
  -4  12   7       18.78       18.55      6.23 o 
  -3  12   7        6.62       12.31      7.38 o 
  -2  12   7        5.81       15.15      5.66 o 
  -1  12   7       75.18       77.55      7.38 o 
   0  12   7        7.68        8.33      4.39 o 
   1  12   7       75.39       89.30      7.20 o 
   2  12   7        5.70       10.91      5.96 o 
   3  12   7        6.13        3.21      7.76 o 
   4  12   7       18.60       25.45      9.56 o 
   5  12   7        2.37        0.98      7.42 o 
  -5  13   7       20.74       24.43      6.74 o 
  -4  13   7       10.43       11.97      5.95 o 
  -3  13   7        8.12       10.31      5.79 o 
  -2  13   7        4.52        5.15      5.18 o 
  -1  13   7        0.62       -3.47      3.98 o 
   0  13   7       24.13       21.61      5.19 o 
   1  13   7        0.60        5.47      4.28 o 
   2  13   7        4.58        6.65      5.27 o 
   3  13   7        8.34       13.64      8.63 o 
   4  13   7       10.68       13.86      9.42 o 
   5  13   7       21.25       32.03     10.77 o 
  -4  14   7       14.20       19.37      6.44 o 
  -3  14   7        0.14        6.27      5.34 o 
  -2  14   7       24.48       47.85     11.18 o 
  -1  14   7       25.85       22.63      6.80 o 
   0  14   7        0.85       -0.71      6.42 o 
   1  14   7       25.57       27.91      6.63 o 
   2  14   7       24.17       26.91      6.76 o 
   3  14   7        0.11       11.34      8.35 o 
   4  14   7       13.78       13.70      8.83 o 
  -4  15   7       23.15       19.80      6.60 o 
  -3  15   7       17.44       17.57      9.93 o 
  -2  15   7        3.89        0.25      8.65 o 
  -1  15   7        4.85        8.16      6.06 o 
   0  15   7       11.54       12.22      6.42 o 
   1  15   7        4.85       12.73      8.95 o 
   2  15   7        4.34        8.50      5.56 o 
   3  15   7       17.08       16.44      9.68 o 
   4  15   7       23.69       28.64     10.84 o 
  -3  16   7        6.00        5.03      9.31 o 
  -2  16   7       18.54       28.71     11.09 o 
  -1  16   7       13.00        9.17      9.04 o 
   0  16   7        0.20        4.26      6.34 o 
   1  16   7       13.25       24.97     10.27 o 
   2  16   7       18.47       15.82      9.24 o 
   3  16   7        6.08       14.64      9.15 o 
  -3  17   7       10.55       13.86     10.02 o 
  -2  17   7        6.02       11.04     10.54 o 
  -1  17   7       16.73       13.41      9.81 o 
   0  17   7       23.87       27.41      7.60 o 
   1  17   7       16.67       16.73     10.22 o 
   2  17   7        6.01       11.34      9.33 o 
   3  17   7       10.31        7.95      9.88 o 
  -2  18   7        6.07       -2.28      8.70 o 
  -1  18   7       21.81       23.24     11.38 o 
   0  18   7        1.15        8.38     10.06 o 
   1  18   7       22.06       29.82     11.56 o 
   2  18   7        6.17        6.74      9.06 o 
   0   0   8       17.91       21.28      6.47 o 
   1   0   8       39.28       54.69      5.47 o 
   2   0   8        6.13        6.76      6.56 o 
   3   0   8        0.75       -5.03      5.03 o 
   4   0   8        9.28        7.10      5.96 o 
   5   0   8        0.17       -1.22      4.05 o 
  -5   1   8       30.74       28.04      5.87 o 
  -4   1   8       24.16       24.49      6.70 o 
  -3   1   8       17.15       21.89      6.71 o 
  -2   1   8        4.06        5.49      4.67 o 
  -1   1   8        5.73        5.89      3.77 o 
   0   1   8        0.47       -2.00      3.65 o 
   1   1   8        5.85        2.73      3.81 o 
   2   1   8        4.02        2.10      4.41 o 
   3   1   8       17.86        9.87      6.01 o 
   4   1   8       23.90       14.15      6.26 o 
   5   1   8       30.48       40.45      8.89 o 
  -5   2   8        3.72        6.83      6.31 o 
  -4   2   8       22.82       36.82      7.32 o 
  -3   2   8       50.26       56.22     12.25 o 
  -2   2   8       11.91        9.21      4.81 o 
  -1   2   8       23.41       31.65      7.17 o 
   0   2   8        3.68       -3.30      3.30 o 
   1   2   8       23.54       21.20      6.17 o 
   2   2   8       11.83       17.25      5.05 o 
   3   2   8       50.15       51.67      8.22 o 
   4   2   8       23.73       15.40      6.38 o 
   5   2   8        3.98        8.32      4.76 o 
  -5   3   8       14.67       15.70      4.93 o 
  -4   3   8       31.90       27.01      6.92 o 
  -3   3   8       31.62       28.66     10.85 o 
  -2   3   8        0.76        0.32      4.36 o 
  -1   3   8       16.61       14.79      4.38 o 
   0   3   8        0.59        3.91      3.77 o 
   1   3   8       16.21       10.30      4.06 o 
   2   3   8        0.64       -4.32      4.37 o 
   3   3   8       32.36       35.99      7.36 o 
   4   3   8       31.90       27.77      7.83 o 
   5   3   8       13.97        7.52      4.90 o 
  -5   4   8        0.20        0.12      4.62 o 
  -4   4   8       10.55       10.52      4.55 o 
  -3   4   8       47.76       48.54      7.91 o 
  -2   4   8        7.96       20.86      6.55 o 
  -1   4   8       11.98        5.80      4.77 o 
   0   4   8        8.61       10.53      4.06 o 
   1   4   8       12.55       13.40      4.25 o 
   2   4   8        7.53        8.22      4.69 o 
   3   4   8       48.75       45.99     10.22 o 
   4   4   8       10.32        2.13      5.79 o 
   5   4   8        0.21       -5.57      7.26 o 
  -4   5   8       12.13       13.60      4.70 o 
  -3   5   8        9.58        5.28      5.73 o 
  -2   5   8        3.11        0.94      5.39 o 
  -1   5   8        1.49        5.32      4.66 o 
   0   5   8       65.26       73.73      6.15 o 
   1   5   8        1.68        0.44      3.69 o 
   2   5   8        3.10       -3.47      4.17 o 
   3   5   8        9.51        2.28      5.84 o 
   4   5   8       12.56       13.96      6.62 o 
  -4   6   8        1.50        2.12      4.30 o 
  -3   6   8        4.80       -4.69      4.69 o 
  -2   6   8        5.76        0.49      5.50 o 
  -1   6   8        6.81       11.54      4.96 o 
   0   6   8        2.71       11.25      4.93 o 
   1   6   8        6.82        4.53      3.99 o 
   2   6   8        5.81        1.65      4.35 o 
   3   6   8        4.85       -4.12      5.34 o 
   4   6   8        1.79        2.38     13.82 o 
  -4   7   8       27.93       36.70      5.76 o 
  -3   7   8        7.73        8.66      6.12 o 
  -2   7   8       18.80       22.28      7.04 o 
  -1   7   8       28.87       29.39      6.37 o 
   0   7   8       60.78       62.62      6.87 o 
   1   7   8       29.52       25.13      6.97 o 
   2   7   8       18.66       12.81      5.15 o 
   3   7   8        7.35       -2.27      5.69 o 
   4   7   8       27.48       26.35     14.73 o 
  -4   8   8       41.43       54.75      8.63 o 
  -3   8   8        8.32       12.10      6.44 o 
  -2   8   8       16.92       29.85     16.40 o 
  -1   8   8        5.79        5.28      5.34 o 
   0   8   8        0.56        3.89      4.69 o 
   1   8   8        6.30        5.12      9.93 o 
   2   8   8       16.34        9.05      7.27 o 
   3   8   8        8.22       15.87      9.38 o 
   4   8   8       41.75       48.83     12.57 o 
  -4   9   8       62.08       90.41     21.42 o 
  -3   9   8        7.97       17.52      6.60 o 
  -2   9   8        0.95       -0.34      5.75 o 
  -1   9   8        1.17        2.58      4.68 o 
   0   9   8        7.02        6.02      5.38 o 
   1   9   8        1.01       -1.52      5.29 o 
   2   9   8        1.05        1.63      5.60 o 
   3   9   8        8.05       12.02      9.08 o 
   4   9   8       61.67       72.21     13.77 o 
  -3  10   8        3.12       12.47      6.22 o 
  -2  10   8       16.25       13.48      6.45 o 
  -1  10   8       13.10        7.22      5.10 o 
   0  10   8        0.98        1.98      5.25 o 
   1  10   8       13.23        2.96     10.94 o 
   2  10   8       16.11       11.95      6.29 o 
   3  10   8        3.32       -7.15      7.15 o 
  -3  11   8       18.12       16.45      6.98 o 
  -2  11   8        6.94        4.26      6.50 o 
  -1  11   8        1.42        7.78      6.28 o 
   0  11   8        3.63       -0.93      5.38 o 
   1  11   8        1.22       -2.30      5.59 o 
   2  11   8        6.83       -0.52      8.76 o 
   3  11   8       18.08       27.50     10.75 o 
  -2  12   8       23.50       36.74      7.93 o 
  -1  12   8       21.20       28.75      7.77 o 
   0  12   8        3.50       12.17      5.45 o 
   1  12   8       20.77       30.50      7.74 o 
   2  12   8       24.01       21.47     10.47 o 
  -1  13   8        7.92        7.64      6.21 o 
   0  13   8       10.56        8.41      6.19 o 
   1  13   8        7.84        9.33      6.49 o 
   0   0   9       38.42       55.78      9.13 o 
   1   0   9        1.60       -0.54      5.02 o 
  -1   1   9        8.97       15.78      6.13 o 
   0   1   9        0.04       -4.47      4.52 o 
   1   1   9        9.05       11.73      6.77 o 
   0   2   9        1.34       -4.41      4.41 o 
   0   3   9        2.81        1.89      6.34 o 
                                                 
